# Supplementary material for: West Antarctic Ice Sheet advance since the early Pliocene
Source: Nat Commun. 2026 Jun 6;17:7240. doi: 10.1038/s41467-026-74100-1 (PMC13396233; doi:10.1038/s41467-026-74100-1)
Supplement: Supplementary file 3 — Source Data [file 41467_2026_74100_MOESM3_ESM.xlsx]

## Sheet: Fig. 2
Depth (CSF-A)	sedimentation rate (cm/ka)	Age (Ma)	HIRM	S-300	S-100	SIRM/X（kA/m）	χ	SIRM	χfd%	ARM	ARM/SIRM
0.16	2.00128	0.00799488	2.19741	0.923191	0.700198	27.4408	1.04257	2.86089	5.30324	4.04891	1.41526
0.55	2.00128	0.0274824	3.20797	0.910319	0.693284	26.7411	1.33768	3.5771	5.08103	4.33881	1.21294
1.01	2.00128	0.0504677	1.02668	0.958784	0.709409	20.8761	1.19323	2.49099	4.64106	3.90138	1.56619
1.13	2.00128	0.0564639	1.08401	0.957262	0.719743	20.326	1.24786	2.53639	4.30504	3.73168	1.47126
1.21	2.00128	0.0604613	0.802238	0.971398	0.723517	20.9065	1.34162	2.80486	4.17836	4.0409	1.44068
1.29	2.00128	0.0644587	0.984704	0.974773	0.717971	27.6895	1.40971	3.90341		7.21379	1.84807
1.33	2.00128	0.0664575	0.810723	0.967391	0.716087	21.1397	1.17609	2.48622	4.76103	4.12928	1.66087
1.41	2.00128	0.0704549	0.849327	0.968287	0.714992	20.7699	1.28943	2.67814	4.41403	3.99073	1.49012
1.61	2.00128	0.0804485	0.884746	0.964883	0.700669	21.2471	1.18577	2.51942	5.36507	4.33947	1.72241
1.72	2.00128	0.085945	0.639058	0.969889	0.726624	23.7934	0.891991	2.12235	6.37255	5.48245	2.5832
1.81	2.00128	0.0904421	0.511952	0.962472	0.747241	22.4146	0.60862	1.3642	6.5809	4.66478	3.41943
1.91	2.00128	0.0954389	0.453692	0.971569	0.766667	19.9375	0.800375	1.59574	6.1767	5.77597	3.61961
2.04	2.00128	0.101935	0.780071	0.967162	0.741016	21.6877	1.09534	2.37554	5.3749	5.27211	2.21933
2.11	2.00128	0.105433	0.82827	0.965143	0.741143	21.6049	1.09983	2.37618	4.59259	4.86099	2.04571
2.21	2.00128	0.110429	0.460287	0.978558	0.699805	25.9091	0.828517	2.14661	5.17677	3.96265	1.846
2.31	2.00128	0.115426	1.00432	0.957766	0.711626	24.1236	0.985745	2.37797	5.54338	5.0324	2.11626
2.45	2.00128	0.122422	0.717908	0.969624	0.67406	27.5725	0.857159	2.3634	6.38128	4.34619	1.83896
2.51	2.00128	0.12542	0.956412	0.966398	0.708333	23.2427	1.22459	2.84628	4.87348	4.57165	1.60618
2.61	2.00128	0.130417	0.888506	0.967158	0.696381	24.9415	1.0847	2.70541	4.94818	4.40626	1.62869
2.71	2.00128	0.135413	0.777699	0.97134	0.679706	26.2238	1.03476	2.71354	5.42352	4.2248	1.55693
2.84	2.00128	0.141909	0.865544	0.970219	0.694671	24.4257	1.1899	2.90641	4.70138	4.5555	1.5674
2.91	2.00128	0.145407	0.917047	0.967551	0.711445	23.2479	1.21563	2.82608	4.80208	4.81203	1.70272
3.11	2.00128	0.155401	0.920871	0.967228	0.718477	22.1271	1.26992	2.80997	4.25414	4.5605	1.62297
3.21	2.00128	0.160397	0.974649	0.96519	0.718003	22.5464	1.24184	2.7999	4.58221	4.8634	1.73699
3.31	2.00128	0.165394	0.880933	0.969441	0.704811	23.5781	1.22262	2.88271	4.70642	4.70456	1.63199
3.41	2.00128	0.170391	0.930461	0.967842	0.716759	22.9362	1.26149	2.89338	4.21277	4.75967	1.64502
3.51	2.00128	0.175388	0.809752	0.971535	0.710705	22.3885	1.27061	2.84469	4.50263	4.59446	1.6151
3.61	2.00128	0.180385	1.04545	0.964048	0.697736	23.4908	1.23789	2.90789	4.6137	4.64644	1.59787
3.63	2.00128	0.181384	0.923663	0.977695	0.723234	27.3503	1.51409	4.14109		7.06602	1.70632
3.71	2.00128	0.185381	1.01708	0.964567	0.71169	21.7008	1.32273	2.87043	4.15352	4.48559	1.56269
3.81	2.00128	0.190378	0.938406	0.963194	0.699653	20.7164	1.23073	2.54963	4.68997	4.32021	1.69444
3.91	2.00128	0.195375	0.859199	0.970657	0.709214	19.7336	1.48384	2.92815	3.74059	3.72892	1.27347
4.01	2.00128	0.200372	1.14758	0.958392	0.693935	22.1736	1.24386	2.75808	6.53636	4.24021	1.53738
4.64	2.00128	0.231852	2.87716	0.901655	0.676639	25.8176	1.13317	2.92558	5.04519	3.85484	1.31763
5.01	2.00128	0.25034	2.8689	0.903725	0.658144	29.2035	1.02039	2.97989	5.58628	4.21399	1.41414
5.37	2.00128	0.268328	3.27455	0.901733	0.626421	36.159	0.921564	3.33228	3.70008	2.85779	0.857607
6.47	2.00128	0.323293	2.72416	0.905388	0.698935	24.2369	1.18798	2.87931	5.17844	4.58236	1.59148
6.97	2.00128	0.348277	3.56711	0.901063	0.664474	30.798	1.17067	3.60543	5.42394	5.12715	1.42206
7.3	2.00128	0.364766	0.718068	0.980769	0.744231	29.011	1.28708	3.73396		8.74248	2.34135
7.65	2.00128	0.382255	2.43017	0.903034	0.753521	24.137	1.03832	2.50619	5.46548	6.67956	2.66522
7.98	2.00128	0.398745	2.89525	0.911572	0.693231	28.8322	1.13558	3.27413	4.98898	4.84329	1.47926
8.7	2.00128	0.434722	0.829351	0.972147	0.695652	27.1336	1.09737	2.97757	4.99539	4.63223	1.55571
8.8	2.00128	0.439718	0.6102	0.97642	0.700429	27.2409	0.949971	2.5878	5.83942	4.55986	1.76206
8.9	2.00128	0.444715	0.816059	0.969602	0.718379	23.7984	1.12804	2.68455	4.97256	4.57743	1.7051
9	2.00128	0.449712	0.790353	0.971982	0.730214	21.2994	1.32437	2.82083	3.59296	3.81325	1.35182
9.1	2.00128	0.454709	0.534603	0.974203	0.704503	24.145	0.858281	2.07232	4.59796	3.39813	1.63977
9.2	2.00128	0.459706	0.587758	0.978566	0.689579	29.362	0.933928	2.7422	4.90451	4.70207	1.71471
9.3	2.00128	0.464702	0.469312	0.981061	0.69697	28.9121	0.857068	2.47797	6.40058	5.42316	2.18855
9.4	2.00128	0.469699	0.705292	0.964322	0.69598	26.8992	0.734895	1.9768	6.32603	4.29136	2.17085
9.5	2.00128	0.474696	0.577984	0.979325	0.71097	27.7258	1.00829	2.79555	6.80861	6.65271	2.37975
9.63	2.00128	0.481192	0.372929	0.98145	0.773187	22.4706	0.89469	2.01043	7.50284	7.45858	3.70995
9.7	2.00128	0.48469	0.368678	0.973624	0.803899	18.3579	0.761401	1.39777	7.83158	7.30945	5.22936
9.8	2.00128	0.489687	0.369942	0.97136	0.821002	18.006	0.71738	1.29171	8.25097	7.12139	5.51313
9.92	2.00128	0.495683	0.526732	0.96875	0.801042	16.6725	1.01097	1.68554	6.35637	7.12843	4.22917
10	2.00128	0.49968	0.501665	0.972008	0.782819	21.0313	0.852139	1.79215	7.71417	7.1617	3.99614
10.19	2.00128	0.509174	0.501475	0.9745	0.769	19.9124	0.987611	1.96657	5.43608	5.19174	2.64
10.31	2.00128	0.51517	0.618006	0.97166	0.743725	22.8028	0.95632	2.18068	5.83456	4.97936	2.2834
10.39	2.00128	0.519168	0.707611	0.97087	0.739548	22.8076	1.06508	2.42919	4.95545	4.74516	1.95339
10.49	2.00128	0.524164	0.444898	0.979394	0.703112	27.3522	0.789377	2.15912	5.03796	3.74078	1.73255
10.61	2.00128	0.530161	0.553315	0.97566	0.721947	24.9588	0.910813	2.27328	6.30148	4.98922	2.19472
10.69	2.00128	0.534158	0.459275	0.978916	0.701807	28.0135	0.77758	2.17827	6.58149	4.7802	2.19449
10.79	2.00128	0.539155	0.530913	0.976917	0.723008	24.5162	0.938174	2.30005	6.04235	5.01798	2.18168
10.91	2.00128	0.545151	0.514056	0.978995	0.714554	26.4957	0.923649	2.44727	6.02266	5.08548	2.07802
11.01	2.00128	0.550148	0.548822	0.976507	0.708692	26.2272	0.890739	2.33615	5.50421	4.37228	1.87157
11.09	2.00128	0.554145	0.660918	0.972983	0.727239	24.2288	1.00966	2.4463	6.2769	5.05195	2.06514
11.18	2.00128	0.558642	0.700958	0.972362	0.746231	22.0438	1.15053	2.53619	3.43395	4.92264	1.94095
11.29	2.00128	0.564139	0.703899	0.973851	0.73908	20.8808	1.28914	2.69183	4.39218	4.36262	1.62069
11.4	2.00128	0.569635	0.726832	0.97193	0.738596	21.5718	1.20033	2.58934	4.95774	4.52756	1.74854
11.51	2.00128	0.575132	0.797821	0.971111	0.730278	22.094	1.24997	2.76169	4.34516	4.14253	1.5
11.69	2.00128	0.584126	0.569716	0.978176	0.723453	24.3999	1.06988	2.61049	5.29328	4.94887	1.89577
11.81	2.00128	0.590122	0.498661	0.971875	0.713021	25.3968	0.698125	1.77302	5.92593	3.93388	2.21875
11.89	2.00128	0.59412	0.81901	0.971047	0.736915	22.0503	1.28285	2.82874	4.68999	4.61481	1.6314
11.99	2.00128	0.599116	0.690167	0.97445	0.7347	22.3032	1.21116	2.70128	4.74424	4.62251	1.71123
12.09	2.00128	0.604113	0.853989	0.96925	0.7345	20.2409	1.37208	2.7772	3.69396	3.65202	1.315
12.19	2.00128	0.60911	0.75254	0.979661	0.744068	26.3687	1.40317	3.69999		4.77863	1.29153
12.2	2.00128	0.60961	0.824165	0.970477	0.731582	22.1795	1.25863	2.79158	4.14514	4.18888	1.50054
12.61	2.00128	0.630097	2.91878	0.917464	0.670096	33.6879	1.04975	3.53638	5.38362	5.07614	1.43541
13.16	2.00128	0.657579	2.62155	0.913263	0.694907	25.4524	1.18747	3.02241	4.26133	4.57247	1.51286
13.61	2.00128	0.680065	0.0835356	0.995221	0.92055	16.5841	1.05401	1.74798	3.09095	5.3254	3.04659
13.99	2.00128	0.699052	0.905587	0.967262	0.732143	23.8421	1.1602	2.76616	4.1672	4.74498	1.71537
14.58	2.00128	0.728534	0.674669	0.973007	0.738858	24.0417	1.03962	2.49941	5.01056	4.91096	1.96485
14.98	2.00128	0.748521	0.5844	0.973392	0.748213	24.2022	0.907477	2.1963	5.82468	5.70444	2.5973
15.81	1.2006	0.787992	0.60635	0.976986	0.722573	25.6096	1.0288	2.63472	5.94219	5.41562	2.05549
16.51	1.2006	0.846297	0.62604	0.974631	0.729287	23.3189	1.05825	2.46771	5.78104	5.3887	2.18369
16.72	1.2006	0.863788	0.6308	0.975761	0.715351	20.3955	1.276	2.60245	4.39853	4.49647	1.72778
16.81	1.2006	0.871284	0.775074	0.971703	0.712507	25.1889	1.08743	2.73911	4.81825	4.46442	1.62988
16.87	1.2006	0.876282	0.554554	0.976928	0.695122	28.1186	0.854806	2.4036	5.22706	3.94526	1.6414
17.01	1.2006	0.887942	0.228045	0.981013	0.62602	32.3035	0.371798	1.20104	2.9532	1.10644	0.921238
17.13	1.2006	0.897937	1.06895	0.965099	0.637624	39.2309	0.780713	3.06281	4.27267	2.78382	0.908911
17.21	1.2006	0.904601	1.26374	0.959096	0.570775	40.5234	0.762404	3.08952	7.11014	2.49257	0.806781
17.33	1.2006	0.914596	1.33146	0.95873	0.56164	45.0214	0.716596	3.22622	4.95474	2.54342	0.78836
17.38	1.2006	0.91876	1.28595	0.963527	0.566908	44.0519	0.800358	3.52573	4.70313	2.8274	0.801932
17.5	1.2006	0.928755	0.206594	0.987033	0.899896	17.4701	0.911991	1.59326	2.30156	3.03942	1.90768
17.58	1.2006	0.935419	0.37905	0.979644	0.900339	16.9445	1.09893	1.86208	2.86002	3.60097	1.93384
17.73	1.2006	0.947912	0.405558	0.981494	0.882111	17.0444	1.28577	2.19151	2.79206	3.87533	1.76833
17.83	1.2006	0.956241	0.404701	0.978351	0.84055	21.085	0.886606	1.86941	3.61657	3.40883	1.82348
18.37	1.2006	1.00122	0.438996	0.984103	0.789142	28.2382	0.977943	2.76153		10.1715	3.68326
20.4	1.2006	1.1703	0.710835	0.976695	0.754873	26.0302	1.17176	3.05013		5.23433	1.7161
20.85	1.2006	1.20778	0.814559	0.967121	0.750296	21.9392	1.12923	2.47743	5.23785	5.28363	2.1327
23	1.2006	1.38686	0.690089	0.974367	0.70778	28.2598	0.952648	2.69216	6.78371	5.74804	2.1351
23.46	1.2006	1.42517	1.10981	0.952628	0.766839	23.7434	0.986691	2.34274	3.47979	6.06928	2.59067
24.02	1.2006	1.47182	0.782079	0.970717	0.738629	25.3394	1.05398	2.67072	7.24661	6.65599	2.49221
24.6	1.2006	1.52013	0.972198	0.947537	0.797109	20.4869	0.904541	1.85313	7.26036	6.0316	3.25482
25.01	1.2006	1.55427	0.771339	0.965772	0.739262	23.3433	0.965384	2.25352	5.79665	4.59779	2.04027
25.51	1.2006	1.59592	0.560662	0.969802	0.777826	20.6817	0.897699	1.85659	5.94218	5.46245	2.94219
25.92	1.2006	1.63007	0.233595	0.986761	0.731244	25.1834	0.700629	1.76442	6.62369	3.92439	2.22418
26.37	1.2006	1.66755	0.871789	0.973684	0.759825	28.0447	1.18125	3.3128		5.76543	1.74035
27.01	1.2006	1.72086	0.936336	0.960827	0.74707	23.134	1.03321	2.39024	5.09491	4.74804	1.98643
27.45	1.2006	1.75751	0.5468	0.970537	0.772097	20.8491	0.890158	1.8559	6.14273	5.24284	2.82496
27.74	1.87275	1.78248	0.495152	0.975349	0.698028	30.3491	0.661853	2.00867	5.03741	3.9117	1.94741
28.01	1.87275	1.79689	0.327847	0.974017	0.822331	16.6784	0.756529	1.26177	7.19138	5.90125	4.67697
28.54	1.87275	1.82519	0.864069	0.965478	0.748161	22.9659	1.08986	2.50297	5.28984	5.08526	2.03169
29.01	1.87275	1.85029	0.389557	0.980753	0.738329	24.2406	0.834977	2.02404	6.75005	4.72441	2.33415
30.04	1.87275	1.90529	0.814058	0.971033	0.724433	24.6278	1.1411	2.81027	4.13151	4.84188	1.72292
30.2	1.87275	1.91383	0.851917	0.970398	0.716915	25.5368	1.12696	2.8779	4.9676	4.72492	1.64179
30.3	1.87275	1.91917	0.895351	0.970343	0.706863	27.4896	1.09825	3.01904	5.26883	5.00213	1.65686
30.4	1.87275	1.92451	0.77454	0.971661	0.7211	28.2767	0.966564	2.73313	4.74453	4.49387	1.64422
30.5	1.87275	1.92985	0.727934	0.973712	0.720762	30.8507	0.897588	2.76912	4.56802	4.02592	1.45386
31.01	2.30857	1.94613	0.852997	0.964098	0.750438	23.1737	1.02526	2.37591	5.42478	5.15959	2.17163
31.96	2.30857	1.98728	0.723698	0.966583	0.76261	21.8548	0.99092	2.16563	4.50599	5.09319	2.35183
32.97	2.30857	2.03103	0.471655	0.97527	0.74459	22.1386	0.861507	1.90725	7.51069	4.33333	2.27202
33.16	2.30857	2.03926	0.81486	0.977083	0.677083	50.7078	0.701224	3.55575		3.74836	1.05417
34	2.30857	2.07565	0.664088	0.969298	0.74865	22.4511	0.963439	2.16303	5.80215	5.03539	2.32794
35.01	2.30857	2.1194	1.43083	0.955508	0.605932	41.0221	0.783961	3.21597	4.38032	3.13421	0.974576
36.11	2.30857	2.16704	0.554667	0.972063	0.763968	19.8155	1.00196	1.98542	6.4017	4.66489	2.34957
37.48	2.30857	2.22639	0.540336	0.975378	0.750821	23.2875	0.942346	2.19448	5.35168	4.81259	2.19304
37.81	2.30857	2.24068	0.895425	0.973469	0.771633	23.5895	1.43075	3.37506		0.366435	0.108571
38.02	2.30857	2.24978	0.642123	0.966667	0.764815	18.3449	1.05009	1.92637	6.74005	4.69463	2.43704
39.01	2.30857	2.29266	0.437347	0.971078	0.902279	14.7569	1.02472	1.51216	3.93171	3.23372	2.13848
40.02	2.30857	2.33641	0.402147	0.975599	0.909761	14.9546	1.10204	1.64805	2.82291	4.0063	2.43094
40.51	2.30857	2.35764	0.298537	0.977933	0.901278	14.7938	0.914465	1.35284	3.93471	3.18963	2.35772
40.56	2.30857	2.3598	0.3635	0.973318	0.896172	15.6244	0.871926	1.36233	4.51332	3.42954	2.5174
40.61	2.30857	2.36197	0.383272	0.972634	0.896807	15.4674	0.90548	1.40054	3.82716	3.40154	2.42873
40.66	2.30857	2.36414	0.370516	0.976103	0.901654	14.9512	1.03702	1.55046	3.29806	3.36314	2.16912
40.71	2.30857	2.3663	0.39394	0.973983	0.896878	13.5809	1.11492	1.51416	2.33843	2.53841	1.67644
40.76	2.30857	2.36847	0.290931	0.92549	0.857451	8.99154	0.434253	0.390461	2.67983	0.953949	2.44314
40.86	2.30857	2.3728	0.337291	0.844377	0.722188	8.51009	0.254681	0.216736	2.84532	0.382088	1.76292
40.91	2.30857	2.37497	0.0809342	0.833333	0.680317	3.68723	0.131699	0.0485605	2.68056	0.143061	2.94603
41.02	2.30857	2.37973	0.181073	0.908371	0.812217	6.90625	0.28614	0.197615	2.5	0.414307	2.09653
41.06	2.30857	2.38146	0.160296	0.927467	0.837629	7.12113	0.31034	0.220997	2.56948	0.429626	1.94404
41.11	2.30857	2.38363	0.18397	0.837192	0.700434	5.41112	0.208826	0.112999	2.81911	0.349952	3.09696
41.16	2.30857	2.38579	0.28051	0.933099	0.864437	7.077	0.592467	0.419289	2.04336	0.941923	2.24648
41.21	2.30857	2.38796	0.225929	0.935622	0.865665	7.60941	0.461197	0.350943	2.25343	0.751591	2.14163
41.26	2.30857	2.39013	0.268091	0.981462	0.914195	14.9202	0.969265	1.44616	3.69844	3.37029	2.33051
41.31	2.30857	2.39229	0.272892	0.983899	0.915144	15.0118	1.12903	1.69488	3.30546	3.77623	2.22802
41.36	2.30857	2.39446	0.361904	0.978171	0.909802	14.8465	1.11671	1.65793	3.59545	3.66001	2.20758
41.41	2.30857	2.39662	0.410319	0.975252	0.904216	15.4401	1.07382	1.65799	3.52392	3.76885	2.27314
41.46	2.30857	2.39879	0.319119	0.979924	0.9087	15.005	1.05932	1.58951	3.48587	3.5255	2.21797
42.01	2.30857	2.42261	0.406476	0.976856	0.910215	13.4399	1.30675	1.75625	3.01405	3.15369	1.79569
43.01	2.30857	2.46593	0.310823	0.976325	0.901917	15.394	0.85284	1.31286	5.32801	3.27105	2.49154
45.06	2.30857	2.55473	0.564675	0.967848	0.901072	14.3009	1.2281	1.75628	3.89059	3.7645	2.14345
46.02	6.71896	2.60408	0.339773	0.973971	0.897094	14.3902	0.907115	1.30536	4.70383	2.90151	2.22276
46.87	6.71896	2.61673	0.326536	0.981537	0.934062	14.65	1.20725	1.76863		5.89098	3.33082
47.01	6.71896	2.61881	0.464208	0.968719	0.902681	14.483	1.02465	1.48399	4.9475	3.77261	2.5422
48.02	6.71896	2.63385	0.463935	0.971698	0.908356	14.6197	1.12125	1.63924	2.79785	3.59365	2.19227
49.02	6.71896	2.64873	0.48215	0.969858	0.915337	13.788	1.16014	1.5996	3.86261	3.14815	1.96809
50.01	6.71896	2.66346	0.423863	0.975282	0.902428	14.7991	1.15871	1.71479	3.77358	3.91143	2.28101
50.74	6.71896	2.67433	0.565451	0.973354	0.918182	15.4827	1.37063	2.1221		5.98713	2.82132
51.19	6.71896	2.68103	0.497788	0.972456	0.905509	14.142	1.27793	1.80725	3.9169	3.30476	1.82862
51.57	6.71896	2.68668	0.660726	0.962326	0.90186	14.3429	1.22275	1.75378	4.21614	3.50756	2
52.02	6.71896	2.69338	0.386678	0.97571	0.8978	14.0105	1.13625	1.59195	5.36792	3.6479	2.29148
53.03	6.71896	2.70841	0.422094	0.975041	0.907119	14.3242	1.18062	1.69114	3.51659	3.50131	2.07038
53.59	6.71896	2.71675	0.425207	0.974301	0.902164	14.7808	1.11941	1.65458	4.41157	3.59561	2.17313
54.01	6.71896	2.723	0.440828	0.973913	0.901739	15.0091	1.12587	1.68984	2.93657	3.54132	2.09565
54.41	6.71896	2.72895	0.270575	0.978723	0.903073	15.1396	0.839985	1.2717	5.76235	3.05148	2.39953
55.01	6.71896	2.73788	0.276876	0.980243	0.912361	12.724	1.1014	1.40142	2.86193	2.48904	1.77609
55.46	6.71896	2.74458	0.370952	0.977133	0.907652	14.1085	1.14981	1.6222	3.32547	3.26723	2.01407
55.96	6.71896	2.75202	0.454841	0.973054	0.907186	14.3753	1.17421	1.68796	3.7998	3.32106	1.96749
56.56	6.71896	2.76095	0.362059	0.972414	0.906897	15.2498	0.860645	1.31246	3.73357	3.25853	2.48276
57.02	6.71896	2.76779	0.448154	0.977107	0.912409	13.2193	1.48086	1.95759	2.54386	3.18254	1.62575
57.4	6.71896	2.77345	0.339347	0.972191	0.900681	13.7121	0.88992	1.22026	2.17899	2.09149	1.71396
57.83	6.71896	2.77985	0.335982	0.974568	0.93591	14.6501	0.901759	1.32108		5.02629	3.80468
57.98	6.71896	2.78208	0.310935	0.975788	0.904279	14.5861	0.880453	1.28423	5.65046	2.96473	2.30856
58.47	6.71896	2.78938	0.334065	0.97419	0.904562	15.0225	0.861577	1.29431	4.27412	2.96463	2.29052
58.98	6.71896	2.79697	0.505986	0.969992	0.905748	14.7912	1.13997	1.68615	3.26332	3.54903	2.10482
59.55	6.71896	2.80545	0.244847	0.977212	0.910858	14.4911	0.741453	1.07444	4.21523	2.45711	2.28686
59.98	6.71896	2.81185	0.391532	0.97261	0.888292	14.3121	0.998791	1.42948	3.79708	3.02478	2.116
60.43	6.71896	2.81855	0.433776	0.969836	0.899284	13.7941	1.04253	1.43808	2.70804	3.02908	2.10634
61	6.71896	2.82703	0.338352	0.975705	0.907677	14.1017	0.987582	1.39266	3.35754	2.96397	2.12828
61.4	6.71896	2.83298	0.244675	0.977513	0.896825	13.6241	0.798647	1.08808	1.40566	1.81203	1.66534
61.75	6.71896	2.83819	0.522121	0.9714	0.921938	13.3394	1.36856	1.82558		4.0664	2.22746
62.05	6.71896	2.84266	0.397279	0.971958	0.897354	13.1487	1.07745	1.41671	2.50452	2.46913	1.74286
62.5	6.71896	2.84935	0.324522	0.976425	0.899671	13.6425	1.00904	1.37658	2.57292	2.7607	2.00548
62.81	6.71896	2.85397	0.322411	0.979592	0.931677	16.7647	0.942346	1.57981		5.4109	3.42502
63.05	6.71896	2.85754	0.498348	0.969086	0.900538	13.3941	1.20355	1.61205	3.1325	2.93231	1.819
63.53	6.71896	2.86468	0.342087	0.978571	0.905804	13.4068	1.19075	1.59641	3.27987	2.93625	1.83929
64.06	6.71896	2.87257	0.194981	0.986322	0.905268	12.8516	1.10923	1.42553	3.45052	2.71385	1.90375
64.65	6.71896	2.88135	0.352821	0.976614	0.893826	13.5746	1.11139	1.50866	3.68254	2.71954	1.80262
65.01	6.71896	2.88671	0.529874	0.965471	0.896413	13.3325	1.151	1.53457	3.38395	2.72507	1.77578
65.41	6.71896	2.89267	0.401144	0.972547	0.89514	14.0722	1.03837	1.46122	3.62255	2.9198	1.9982
66.01	6.71896	2.9016	0.367854	0.976374	0.905014	14.0686	1.10672	1.557	3.77154	3.03292	1.94793
66.4	6.71896	2.9074	0.428491	0.972141	0.903226	14.0406	1.09543	1.53806	4.41943	3.20241	2.08211
67.01	6.71896	2.91648	0.344063	0.975881	0.909091	12.3059	1.15923	1.42654	2.97945	2.30125	1.61317
67.62	6.71896	2.92556	0.461402	0.970904	0.907789	14.1071	1.12412	1.5858	3.49836	3.26531	2.05909
68.99	6.71896	2.94595	0.401026	0.974722	0.903171	13.8172	1.14816	1.58643	3.83614	3.11305	1.9623
69.39	6.71896	2.9519	0.360307	0.977733	0.91336	13.555	1.19373	1.61811	3.76468	3.1445	1.94332
69.75	6.71896	2.95726	0.522776	0.975387	0.917865	13.5611	1.56624	2.124		4.72261	2.22345
70.54	6.71896	2.96902	0.380558	0.973062	0.897448	13.2217	1.0685	1.41274	3.43664	2.41421	1.70888
70.85	6.71896	2.97363	0.3513	0.974652	0.897117	13.0565	1.06148	1.38591	3.34848	2.60651	1.88072
72.17	6.71896	2.99328	0.419469	0.972642	0.904717	14.6308	1.04795	1.53323	3.43685	3.02307	1.9717
72.65	6.71896	3.00042	0.454137	0.969067	0.900739	12.9856	1.1306	1.46815	4.05276	2.84683	1.93906
73.01	6.71896	3.00578	0.406588	0.973303	0.898643	13.6673	1.11433	1.52298	4.15584	3.08731	2.02715
73.47	6.71896	3.01262	0.392521	0.97288	0.90927	13.1808	1.09806	1.44733	3.18471	2.73194	1.88757
74.01	6.71896	3.02066	0.572884	0.959296	0.90804	14.682	0.958625	1.40745	4.39723	2.92807	2.0804
74.49	6.71896	3.02781	0.606141	0.954545	0.904096	14.2309	0.937055	1.33351	2.65852	2.691	2.01798
75.18	6.71896	3.03807	0.617538	0.961735	0.910289	14.0502	1.14862	1.61383	3.54839	3.17003	1.96429
75.62	6.71896	3.04462	0.432345	0.977401	0.918079	15.7594	1.21396	1.91313		5.62048	2.93785
76.39	5.3869	3.04462	0.619658	0.963203	0.907359	13.8224	1.21832	1.68401	3.79368	3.3826	2.00866
77.01	5.3869	3.05613	0.485478	0.966729	0.904405	14.4835	1.00747	1.45917	4.05864	2.99492	2.05248
79.05	5.3869	3.094	0.477275	0.972543	0.921243	13.4412	1.29325	1.73828		3.90612	2.24711
80.98	8.05769	3.12518	0.493138	0.966431	0.904594	13.3271	1.10229	1.46903	3.01389	2.64737	1.80212
81.66	8.05769	3.13362	0.384074	0.970356	0.903162	13.6942	0.946102	1.29561	3.11231	2.43247	1.87747
82.11	8.05769	3.13921	0.454659	0.973561	0.913686	14.105	1.2192	1.71968		4.47973	2.60498
82.59	8.05769	3.14516	0.365255	0.971134	0.905155	13.383	0.945489	1.26535	3.50442	2.34416	1.85258
83.01	8.05769	3.15038	0.321954	0.972356	0.897236	13.7908	0.8445	1.16463	3.79579	2.36566	2.03125
83.55	8.05769	3.15708	0.355441	0.970026	0.901148	13.0168	0.910988	1.18581	3.08816	2.054	1.73214
84.02	8.05769	3.16291	0.346388	0.971987	0.904863	13.1828	0.937993	1.23654	3.05184	2.20251	1.78118
86.04	8.05769	3.18798	0.284679	0.978478	0.908909	13.1447	1.00631	1.32276	3.03947	2.41116	1.82282
87.02	8.05769	3.20014	0.31465	0.977512	0.909569	13.6405	1.02576	1.39919	3.15886	2.63502	1.88325
88.02	10.748	3.21119	0.327847	0.977355	0.905797	13.8693	1.04387	1.44777	2.66332	2.71458	1.875
88.68	10.748	3.21733	0.476571	0.977879	0.92697	14.3758	1.4986	2.15436		5.27493	2.44848
89.05	10.748	3.22077	0.348147	0.977437	0.919675	14.2197	1.0851	1.54299	3.64476	3.06369	1.98556
89.98	10.748	3.22942	0.322747	0.972353	0.900588	12.1899	0.957665	1.16738	2.36627	1.68927	1.44706
91.21	10.748	3.24087	0.177923	0.976424	0.898821	11.5054	0.655942	0.754689	1.28843	0.931129	1.23379
91.98	10.748	3.24803	0.240959	0.979219	0.903652	12.4921	0.928205	1.15953	1.91945	1.79332	1.5466
93.03	10.748	3.2578	0.227673	0.961894	0.89261	9.71724	0.614854	0.597468	1.8851	0.57677	0.965358
94.12	10.748	3.26794	0.229315	0.962287	0.895377	10.5142	0.578319	0.608056	4.19545	0.590302	0.970803
94.37	10.748	3.27027	0.266227	0.977956	0.925852	12.1193	0.996514	1.2077		2.63807	2.18437
95.02	10.748	3.27632	0.270265	0.966603	0.894084	11.1064	0.728635	0.809251	6.25265	0.948244	1.17176
97.05	10.748	3.2952	0.349956	0.967033	0.899725	14.0405	0.756051	1.06153	2.71938	1.99913	1.88324
98.1	10.748	3.30497	0.213073	0.969937	0.911392	9.64937	0.734502	0.708749		0.964436	1.36076
98.73	10.748	3.31083	0.267456	0.978867	0.928058	13.0032	0.973285	1.26558		2.72008	2.14928
99.05	10.748	3.31381	0.222193	0.967105	0.888158	11.1655	0.604959	0.675468	2.25269	0.893218	1.32237
100.01	10.748	3.32274	0.242447	0.975912	0.889051	12.9588	0.77671	1.00652	1.87287	1.51052	1.50073
102.45	17.0639	3.34231	0.214267	0.977472	0.926158	11.7098	0.81223	0.951106		2.29027	2.40801
103.01	17.0639	3.34559	0.166055	0.977011	0.894636	11.6805	0.618418	0.722341	1.67823	0.971425	1.34483
104.36	17.0639	3.3535	0.10352	0.985035	0.930458	10.0991	0.684969	0.691755		1.07173	1.5493
105.03	17.0639	3.35743	0.123553	0.98411	0.903602	10.7664	0.722211	0.777563	1.45985	0.84181	1.08263
106.03	17.0639	3.36329	0.0841574	0.987879	0.908081	10.5409	0.658672	0.694298	2.38501	0.674662	0.971717
107.07	17.0639	3.36938	0.092004	0.98489	0.912088	10.403	0.585313	0.608899	1.94341	0.642355	1.05495
108.02	17.0639	3.37495	0.060862	0.990172	0.911548	10.27	0.60299	0.61927	0.681302	0.6284	1.01474
109.01	17.0639	3.38075	0.178925	0.975425	0.895085	11.634	0.625824	0.728086	1.34154	0.920774	1.26465
109.57	17.0639	3.38403	0.189765	0.979082	0.925776	11.1506	0.813584	0.907199		1.93683	2.13495
111.02	17.0639	3.39253	0.203326	0.974592	0.899274	12.2011	0.655871	0.800232	2.34721	1.188	1.48457
112.11	17.0639	3.39892	0.206763	0.971287	0.883168	10.6653	0.675187	0.720104	1.62619	0.839884	1.16634
113.01	17.0639	3.40419	0.251788	0.974825	0.894406	11.594	0.862653	1.00016	1.71883	1.34007	1.33986
114.08	17.0639	3.41046	0.226216	0.975	0.92439	11.2569	0.803833	0.904865		1.89029	2.08902
115.1	17.0639	3.41644	0.209011	0.976263	0.892802	12.2999	0.715897	0.880543	0.734602	1.24328	1.41194
116	17.0639	3.42171	0.116608	0.983902	0.902462	10.5347	0.687576	0.724342	2.09497	0.890337	1.22917
117.01	17.0639	3.42763	0.116538	0.984171	0.899441	11.3723	0.647404	0.736247	2.24481	0.93916	1.27561
118.04	17.0639	3.43367	0.104918	0.980198	0.909241	9.22374	0.574426	0.529836	2.16134	0.48612	0.917492
119.06	17.0639	3.43965	0.20028	0.978315	0.927509	10.934	0.844686	0.923579		1.91354	2.07187
120.01	17.0639	3.44521	0.0685949	0.98951	0.902098	10.2167	0.640067	0.653938	2.07192	0.676803	1.03497
121.03	17.0639	3.45119	0.188575	0.976285	0.898221	11.6509	0.682486	0.79516	1.31246	0.974307	1.2253
122.01	17.0639	3.45693	0.211298	0.97381	0.896825	11.7362	0.687423	0.806774	1.47168	1.06802	1.32381
123.01	17.0639	3.46279	0.253748	0.971642	0.897761	12.2464	0.73066	0.894795	1.40742	1.35822	1.51791
124.04	17.0639	3.46883	0.157484	0.979215	0.913395	11.2878	0.671231	0.757672	1.40772	2.64923	3.49654
124.27	17.0639	3.47018	0.203158	0.980588	0.939412	12.2751	0.8526	1.04657		3.64453	3.48235
125.06	17.0639	3.47481	0.166201	0.978741	0.896259	11.927	0.655498	0.781811	1.86613	1.26712	1.62075
126.07	17.0639	3.48073	0.188621	0.974659	0.897661	11.6011	0.641602	0.744328	1.04025	0.975026	1.30994
127	17.0639	3.48618	0.132524	0.981225	0.898221	11.8114	0.597615	0.705866	1.84407	0.842575	1.19368
128.09	17.0639	3.49257	0.151601	0.981293	0.902211	10.4944	0.772202	0.810378	1.76691	0.749737	0.92517
129.03	17.0639	3.49807	0.0999059	0.986948	0.895582	11.3388	0.675056	0.765433	1.36612	0.88532	1.15663
129.83	17.0639	3.50276	0.206962	0.977157	0.92703	11.5307	0.785757	0.906034		1.38435	1.52792
131.01	17.0639	3.50968	0.199554	0.976038	0.907348	11.8944	0.70017	0.832807	1.72905	0.965843	1.15974
132.1	17.0639	3.51607	0.129837	0.977958	0.885151	11.16	0.527821	0.589049	1.57949	0.676518	1.14849
132.64	17.0639	3.51923	0.15554	0.974044	0.879781	11.5933	0.516884	0.599239	1.90054	0.715484	1.19399
133.09	17.0639	3.52187	0.182744	0.970588	0.888655	10.2608	0.605535	0.621329	0.776029	0.58478	0.941176
134.11	17.0639	3.52784	0.115683	0.87581	0.75378	3.67752	0.253294	0.0931496	2.46227	0.180264	1.93521
134.63	17.0639	3.53089	0.349793	0.978952	0.946679	14.3342	1.1594	1.66191		4.43071	2.66604
135.06	17.0639	3.53341	0.265152	0.973071	0.89083	12.7671	0.771235	0.984646	2.45308	1.63964	1.66521
136.05	17.0639	3.53921	0.199203	0.97561	0.895935	12.5638	0.650066	0.816733	1.85904	1.25896	1.54146
137.05	17.0639	3.54507	0.187967	0.97032	0.883562	10.6518	0.594553	0.633303	2.50486	0.647762	1.02283
138.01	17.0639	3.5507	0.208305	0.973	0.9	11.609	0.664571	0.771501	1.95031	0.936602	1.214
139.01	17.0639	3.55656	0.185856	0.974061	0.88551	10.8249	0.661903	0.716506	1.41363	0.81392	1.13596
139.45	17.0639	3.55914	0.26948	0.970457	0.918618	10.9749	0.83114	0.912165		1.72061	1.88629
140.02	17.0639	3.56248	0.186975	0.972648	0.896061	11.8179	0.578427	0.683582	0.853375	0.816708	1.19475
141.05	17.0639	3.56852	0.169417	0.976103	0.891544	11.9194	0.594784	0.708945	2.03769	0.918761	1.29596
141.23	17.0639	3.56957	0.223616	0.963588	0.905861	9.71969	0.631837	0.614126		0.885738	1.44227
141.97	17.0639	3.57391	0.224049	0.967742	0.883302	11.848	0.586218	0.694552	1.93345	0.843479	1.21442
142.98	17.0639	3.57983	0.194925	0.971209	0.889635	11.0639	0.611936	0.677041	2.16606	0.658848	0.973129
143.71	17.0639	3.5841	0.320427	0.965157	0.916957	10.7305	0.857025	0.919626		1.28278	1.39489
144.01	17.0639	3.58586	0.211004	0.969388	0.889796	10.4189	0.661567	0.689279	1.23326	0.835575	1.21224
145.52	17.0639	3.59471	0.227673	0.97594	0.891729	13.1423	0.720016	0.946266	1.30435	1.34754	1.42406
145.74	17.0639	3.596	0.0906583	0.821875	0.639062	3.55457	0.143184	0.0508959	1.55512	0.139964	2.75
145.94	17.0639	3.59717	0.0782415	0.982222	0.907333	12.4931	0.352282	0.440109	1.94336	1.65676	3.76444
146.14	17.0639	3.59834	0.127158	0.981884	0.92029	11.0799	0.6335	0.701911	1.68607	2.60673	3.71377
146.65	18.1316	3.59727	0.150588	0.982517	0.911713	11.6189	0.741346	0.861365	1.23908	2.20762	2.56294
146.83	18.1316	3.59826	0.275434	0.974176	0.904396	11.9595	0.891819	1.06657	1.28795	1.2752	1.1956
147.03	18.1316	3.59936	0.296561	0.976546	0.896588	13.6715	0.924866	1.26443	2.36117	2.41832	1.91258
147.23	18.1316	3.60047	0.250126	0.980176	0.900881	13.3236	0.947005	1.26175	2.47982	2.3762	1.88326
147.43	18.1316	3.60157	0.300184	0.974299	0.902648	12.3012	0.949492	1.16799	1.91608	1.77018	1.51558
147.63	18.1316	3.60267	0.322896	0.977852	0.9	12.8737	1.13249	1.45793	2.4365	2.65949	1.82416
148.19	18.1316	3.60576	0.278761	0.97197	0.890152	12.2222	0.813682	0.9945	6.75926	1.66503	1.67424
148.39	18.1316	3.60687	0.218725	0.975676	0.896396	12.2571	0.733621	0.899204	4.74823	1.51488	1.68468
148.99	18.1316	3.61017	0.135504	0.977876	0.917035	11.7647	0.520605	0.612476	1.06715	0.613832	1.00221
150.49	18.1316	3.61845	0.265049	0.971805	0.916667	10.3564	0.907693	0.94004		1.41359	1.50376
151.01	18.1316	3.62131	0.151328	0.979705	0.897601	10.5059	0.709726	0.745632	1.24055	0.723621	0.97048
152	18.1316	3.62678	0.164468	0.977901	0.89779	10.0537	0.740243	0.744218	1.61081	0.770259	1.03499
153.1	18.1316	3.63284	0.146935	0.979042	0.893214	11.5758	0.605654	0.701092	1.20148	0.782256	1.11577
153.97	18.1316	3.63764	0.212463	0.9777	0.928991	10.7439	0.886757	0.952727		1.42797	1.49883
154.98	18.1316	3.64321	0.203317	0.974403	0.893345	12.5	0.635435	0.794294	1.77048	1.08572	1.36689
156.1	18.1316	3.64939	0.273833	0.972496	0.907616	12.0517	0.826134	0.995629	1.20687	1.99828	2.00705
157.02	18.1316	3.65446	0.23183	0.97398	0.892405	12.7625	0.69812	0.890977	2.31556	1.49373	1.67651
160.01	18.1316	3.67095	0.105684	0.984496	0.903101	9.98452	0.682717	0.681661	1.91563	0.686945	1.00775
160.61	18.1316	3.67426	0.155899	0.979167	0.925481	9.74277	0.768071	0.748314		1.11408	1.48878
161.04	18.1316	3.67663	0.11672	0.984767	0.896057	10.3583	0.739731	0.766234	1.22517	0.790951	1.03226
162.05	18.1316	3.6822	0.135345	0.979167	0.894792	11.3314	0.573323	0.649658	1.60529	0.77959	1.2
162.92	18.1316	3.687	0.140272	0.979682	0.929329	9.54731	0.723115	0.690381		0.868465	1.25795
164.07	18.1316	3.69334	0.161956	0.977801	0.900634	11.4168	0.639031	0.729572	1.3034	0.765048	1.04863
164.99	18.1316	3.69842	0.185636	0.975806	0.913306	9.58084	0.800866	0.767297	1.46803	0.677573	0.883065
166.03	18.1316	3.70415	0.138699	0.979167	0.895833	10.1654	0.654921	0.665753	0.988302	0.66179	0.994048
169.71	18.1316	3.72445	0.1529	0.976143	0.920477	9.16882	0.699007	0.640907		0.844774	1.31809
170.71	18.1316	3.72997	0.332859	0.96941	0.918242	10.8804	1.0001	1.08815		1.82891	1.68076
171.08	18.1316	3.73201	0.186907	0.973485	0.89678	11.2293	0.627739	0.704905	0.574224	0.764982	1.08523
172.02	18.1316	3.73719	0.179876	0.977558	0.899461	11.8033	0.679066	0.801525	1.73766	0.880671	1.09874
172.93	18.1316	3.74221	0.173998	0.976967	0.901152	10.7556	0.702373	0.755442	1.63088	0.801841	1.06142
174.06	18.1316	3.74844	0.269329	0.966819	0.887872	11.1026	0.731089	0.811702	1.85467	0.832134	1.02517
176.01	18.1316	3.7592	0.251365	0.970389	0.887479	10.3958	0.816576	0.848894	1.51275	0.821603	0.967851
176.45	18.1316	3.76162	0.282724	0.968541	0.915663	9.86105	0.911364	0.898701		1.11526	1.24096
177.01	18.1316	3.76471	0.190204	0.974155	0.88668	10.0862	0.729654	0.735945	1.26328	0.659863	0.89662
177.99	18.1316	3.77012	0.219714	0.968615	0.88961	10.5939	0.660808	0.700053	1.60514	0.703084	1.00433
179.07	18.1316	3.77607	0.157775	0.974891	0.887555	9.78842	0.641937	0.628355	1.51742	0.544666	0.866812
180.01	18.1316	3.78126	0.152791	0.970284	0.926357	9.43366	0.545043	0.514175		1.52392	2.96382
181.18	18.1316	3.78771	0.210408	0.972015	0.885261	11.183	0.672324	0.751859	0.855414	0.937018	1.24627
181.5	18.1316	3.78947	0.25411	0.968019	0.908736	10.1266	0.784627	0.794558		1.3003	1.63651
181.99	18.1316	3.79218	0.184606	0.96683	0.883292	9.91232	0.561475	0.556553	1.21773	0.603046	1.08354
183.04	18.1316	3.79797	0.226608	0.967368	0.889474	10.3238	0.672661	0.694444	2.52119	0.74269	1.06947
184.01	18.1316	3.80332	0.146139	0.971223	0.888489	9.71801	0.522568	0.507832	3.33256	0.511486	1.00719
184.99	18.1316	3.80872	0.165928	0.968	0.877	10.3993	0.498613	0.518524	2.20466	0.514376	0.992
186.08	18.1316	3.81473	0.0891846	0.981742	0.908708	9.50347	0.513978	0.488457	1.06781	0.42397	0.867978
187.02	18.1316	3.81992	0.119064	0.976131	0.895729	9.86614	0.505585	0.498817	1.58651	0.461218	0.924623
188.01	18.1316	3.82538	0.12903	0.97493	0.888579	9.85181	0.522428	0.514686	0.548847	0.474543	0.922006
188.98	18.1316	3.83073	0.134958	0.972857	0.892857	9.85915	0.504315	0.497212	0.84507	0.4688	0.942857
190.18	18.1316	3.83735	0.134235	0.975248	0.92203	8.83046	0.614135	0.542309		0.591976	1.09158
191.01	18.1316	3.84192	0.196352	0.963788	0.89415	9.95563	0.544651	0.542235	1.66389	0.546766	1.00836
192.01	18.1316	3.84744	0.190975	0.969388	0.900227	10.2558	0.60829	0.623851	1.46512	0.575753	0.922902
193.37	18.1316	3.85494	0.0961456	0.979351	0.889381	8.33743	0.558469	0.465619	1.42646	0.39557	0.849558
194.02	18.1316	3.85853	0.141096	0.972222	0.884503	9.78261	0.519234	0.507946	1.65904	0.510916	1.00585
194.93	18.1316	3.86354	0.216196	0.957353	0.886765	9.83796	0.515292	0.506943	1.88079	0.486068	0.958824
196.47	18.1316	3.87204	0.122759	0.975	0.892647	9.32785	0.52642	0.491037	2.55144	0.460708	0.938235
196.49	18.1316	3.87215	0.116439	0.977811	0.892012	9.95582	0.527082	0.524753	1.47275	0.484387	0.923077
196.84	18.1316	3.87408	0.0453403	0.980583	0.882848	6.33716	0.368466	0.233503	1.47662	0.237432	1.01683
196.99	18.1316	3.87491	0.122154	0.976744	0.886628	9.34783	0.561907	0.525261	1.38587	0.451969	0.860465
197.41	18.1316	3.87722	0.0602254	0.964682	0.867306	6.11728	0.278758	0.170524	1.17284	0.201841	1.18365
197.56	18.1316	3.87805	0.0790164	0.890164	0.691639	4.12162	0.174544	0.0719403	1.72973	0.168411	2.34098
197.71	18.1316	3.87888	0.00754575	0.99505	0.892504	5.27612	0.288894	0.152424	1.49254	0.334169	2.19236
197.86	18.1316	3.8797	0.0325706	0.988905	0.906435	8.356	0.351329	0.29357	1.85414	0.957577	3.26183
198.01	18.1316	3.88053	0.0649597	0.977645	0.891952	7.72152	0.376333	0.290586	1.32336	0.952742	3.27869
198.16	18.1316	3.88136	0.0618641	0.981818	0.891193	11.399	0.298494	0.340253	1.7487	0.926029	2.72159
198.48	18.1316	3.88312	0.144701	0.976744	0.901163	10.9345	0.569038	0.622216	3.30579	1.49766	2.40698
198.71	18.1316	3.88439	0.084266	0.988732	0.914085	12.0176	0.622304	0.74786	2.03114	1.47676	1.97465
198.86	18.1316	3.88522	0.200657	0.980496	0.906915	12.4393	0.82707	1.02882	1.56595	1.80226	1.75177
199.01	18.1316	3.88605	0.224467	0.974913	0.901384	12.7033	0.704362	0.894771	1.69231	1.55734	1.74048
199.16	18.1316	3.88687	0.18047	0.97986	0.894921	11.5354	0.776806	0.896073	3.9596	1.39197	1.55342
199.31	18.1316	3.8877	0.164616	0.978745	0.888664	11.3043	0.685114	0.774477	1.2357	1.07078	1.38259
200.7	18.1316	3.89537	0.308408	0.965174	0.913557	9.80333	0.903339	0.885572		0.817282	0.922886
200.9	18.1316	3.89647	0.109728	0.980061	0.886503	9.45202	0.582233	0.550327	1.68165	0.491243	0.892638
202.01	18.1316	3.90259	0.159345	0.978846	0.894231	9.55356	0.788469	0.753268	2.38839	0.5664	0.751923
202.99	18.1316	3.908	0.191441	0.966042	0.891101	9.52487	0.591884	0.563761	3.68057	0.51095	0.906323
204	18.1316	3.91357	0.182315	0.97449	0.88648	10.3348	0.691522	0.714676	1.26549	0.762078	1.06633
205	18.1316	3.91908	0.174799	0.967422	0.888102	8.64984	0.620307	0.536556	1.44572	0.460556	0.858357
206.07	18.1316	3.92498	0.150094	0.959346	0.913318	7.24441	0.509629	0.369196	1.76032	0.35712	0.96729
207.04	18.1316	3.93033	0.0730967	0.979253	0.90083	6.31883	0.557582	0.352326	1.2323	0.247798	0.70332
208.13	18.1316	3.93635	0.101647	0.979109	0.901114	7.94599	0.61232	0.486549	1.26162	0.371349	0.763231
209.07	18.1316	3.94153	0.125994	0.977273	0.896307	9.33192	0.594063	0.554374	1.80276	0.486652	0.877841
209.72	18.1316	3.94512	0.288005	0.963483	0.908006	9.28801	0.849149	0.78869		0.806414	1.02247
210.02	18.1316	3.94677	0.187638	0.961765	0.879412	8.29471	0.591636	0.490744	1.65894	0.396926	0.808824
210.78	18.1316	3.95096	0.161684	0.964809	0.8739	8.69011	0.528707	0.459453	1.83486	0.410947	0.894428
212.01	18.1316	3.95775	0.21468	0.962963	0.904139	8.79853	0.658788	0.579637		0.642778	1.10893
213.17	18.1316	3.96414	0.127712	0.959091	0.884318	8.59711	0.363127	0.312184	2.26651	0.337726	1.08182
213.92	18.1316	3.96828	0.0216244	0.927951	0.789062	2.3364	0.128461	0.0300137	2.46079	0.11342	3.77894
215.14	18.1316	3.97501	0.0449389	0.92735	0.827635	3.41108	0.181342	0.061857	3.06122	0.205838	3.32764
216.09	18.1316	3.98025	0.130418	0.968531	0.879371	8.33819	0.497038	0.41444	1.69096	0.362273	0.874126
216.64	18.1316	3.98328	0.190361	0.967706	0.894209	9.55116	0.617162	0.589461	1.57413	0.502814	0.853007
216.67	18.1316	3.98345	0.310263	0.960526	0.910665	10.0415	0.782754	0.786		0.92208	1.17313
218.01	18.1316	3.99084	0.187617	0.961942	0.893701	9.58009	0.514589	0.492981	1.55896	0.425697	0.863517
218.92	18.1316	3.99586	0.160339	0.959866	0.88796	8.00535	0.499056	0.399512	0.803213	0.307317	0.769231
220.23	18.1316	4.00308	0.207695	0.957746	0.878873	9.7207	0.505668	0.491545	1.53341	0.451391	0.91831
220.98	18.1316	4.00722	0.163509	0.962903	0.877419	8.79682	0.501049	0.440764	1.87287	0.402374	0.912903
221.65	18.1316	4.01091	0.227317	0.960728	0.909004	8.84331	0.654536	0.578826		0.456851	0.789272
221.98	18.1316	4.01273	0.180887	0.965084	0.892458	10.0788	0.51401	0.518062	1.63288	0.473202	0.913408
223.36	18.1316	4.02034	0.0131547	0.944929	0.826058	1.82007	0.131242	0.0238871	1.82129	0.105559	4.41907
227.01	18.1316	4.04047	0.128598	0.974185	0.887228	9.48943	0.52495	0.498147	1.3409	0.446708	0.896739
228.7	18.1316	4.04979	0.160283	0.96962	0.911392	10.6498	0.495409	0.527599	1.5368	0.503556	0.95443
229.82	18.1316	4.05597	0.183402	0.96679	0.905904	10.0296	0.550614	0.552244	1.81347	0.550206	0.99631
235.93	18.1316	4.08967	0.13397	0.952185	0.871208	6.27419	0.446565	0.280184	2.51613	0.231494	0.826221
236.09	18.1316	4.09055	0.225165	0.95858	0.895464	8.54338	0.636297	0.543612		0.538251	0.990138
236.14	18.1316	4.09083	0.170531	0.959877	0.871914	7.99803	0.531401	0.425016	1.62923	0.346309	0.814815
236.79	18.1316	4.09441	0.141457	0.953744	0.874229	6.23969	0.490115	0.305817	1.62177	0.246135	0.804846
241.01	18.1316	4.11769	0.220402	0.955189	0.877358	8.89262	0.553092	0.491844	1.36326	0.401363	0.816038
241.71	18.1316	4.12155	0.321761	0.959512	0.897815	8.65965	0.917703	0.794699		0.924424	1.16324
241.91	18.1316	4.12265	0.242208	0.961538	0.872863	9.54907	0.659479	0.629741	3.0402	0.597447	0.948718
243.02	18.1316	4.12877	0.230403	0.966801	0.87827	10.6974	0.648758	0.694001	2.26001	0.766613	1.10463
244.35	18.1316	4.13611	0.245399	0.965742	0.882545	10.0972	0.709436	0.716331	10.789	0.810985	1.13214
246.17	18.1316	4.14615	0.351785	0.966466	0.91041	10.6245	0.987394	1.04905		1.82403	1.73874
247.17	18.1316	4.15166	0.235469	0.961451	0.873016	10.0114	0.610142	0.610835	1.88422	0.634382	1.03855
247.25	18.1316	4.1521	0.19536	0.966574	0.87883	9.2933	0.628897	0.584453	0.310639	0.581197	0.994429
249.66	18.1316	4.16539	0.28949	0.966631	0.912809	11.1807	0.775925	0.867535		1.64075	1.89128
250.01	18.1316	4.16732	0.188931	0.936652	0.852715	7.15905	0.416592	0.298241	2.1056	0.269901	0.904977
250.99	18.1316	4.17273	0.227153	0.971344	0.88834	11.7103	0.676915	0.792684	1.68942	1.1342	1.43083
253.15	18.1316	4.18464	0.231408	0.967647	0.886275	11.0629	0.646541	0.715262	1.38829	0.990148	1.38431
253.94	28.1239	4.18828	0.352461	0.965909	0.911157	10.6788	0.96817	1.03388		1.7057	1.64979
259.03	28.1239	4.20638	0.184543	0.980828	0.881902	11.3708	0.846534	0.962575	1.90094	1.47044	1.52761
260.12	28.1239	4.21025	0.352545	0.969061	0.90884	10.8152	1.05358	1.13948		2.17067	1.90497
261.03	28.1239	4.21349	0.233595	0.972424	0.883164	11.1381	0.760535	0.847088	1.64888	1.15445	1.36284
281.64	28.1239	4.28677	0.12603	0.968153	0.886943	7.11051	0.556548	0.395734	1.33605	0.291129	0.735669
281.96	28.1239	4.28791	0.130265	0.966165	0.892857	6.95425	0.553626	0.385005	1.4902	0.296714	0.770677
283.08	28.1239	4.29189	0.224168	0.964072	0.908683	7.13769	0.874141	0.623935		0.605254	0.97006
283.81	28.1239	4.29449	0.108449	0.934258	0.842129	5.28605	0.312068	0.164961	2.88416	0.200815	1.21735
284.99	28.1239	4.29868	0.173585	0.976673	0.893509	11.5782	0.642717	0.744151	1.73791	1.26642	1.70183
286.35	18.8187	4.3	0.205691	0.961832	0.871501	9.37276	0.574974	0.53891	1.90794	0.477203	0.885496
286.97	18.8187	4.30329	0.232183	0.963489	0.866126	9.86395	0.644695	0.635924	1.48059	0.580458	0.912779
291.43	18.8187	4.32699	0.198387	0.958108	0.866216	8.09982	0.584667	0.47357	5.49475	0.409574	0.864865

## Sheet: Fig. 3
Fig. 3a	Depth (CSF-A)	Mrs/Ms	Bcr/Bc	Section		Fig. 3b	Depth (CSF-A)	χARM/SIRM	χfd%	Section		Fig. 3c	Depth (CSF-A)	χ	ARM	Section
	0.55	0.21498	3.30634	A			0.16	35.5594	5.30324	A			0.16	1.04257	4.04891	A
	1.29	0.18445	2.45369	A			0.55	30.4759	5.08103	A			0.55	1.33768	4.33881	A
	3.11	0.23921	3.17339	A			1.01	39.3516	4.64106	A			1.01	1.19323	3.90138	A
	6.47	0.23308	3.17681	A			1.13	36.9662	4.30504	A			1.13	1.24786	3.73168	A
	7.3	0.18931	2.25902	A			1.21	36.1979	4.17836	A			1.21	1.34162	4.0409	A
	10.39	0.24016	3.09684	A			1.33	41.7304	4.76103	A			1.29	1.40971	7.21379	A
	11.09	0.26293	2.9467	A			1.41	37.4401	4.41403	A			1.33	1.17609	4.12928	A
	24.6	0.27094	2.36316	A			1.61	43.2766	5.36507	A			1.41	1.28943	3.99073	A
	26.37	0.19277	1.47979	A			1.72	64.9046	6.37255	A			1.61	1.18577	4.33947	A
	30.5	0.29947	2.54795	A			1.81	85.9152	6.5809	A			1.72	0.89199	5.48245	A
	34	0.27061	2.84406	A			1.91	90.9449	6.1767	A			1.81	0.60862	4.66478	A
	37.81	0.17239	2.25779	A			2.04	55.7621	5.3749	A			1.91	0.80038	5.77597	A
	53.03	0.17707	2.64588	B			2.11	51.3999	4.59259	A			2.04	1.09534	5.27211	A
	57.83	0.11879	2.40025	B			2.21	46.382	5.17677	A			2.11	1.09983	4.86099	A
	69.75	0.10069	2.37617	B			2.31	53.1723	5.54338	A			2.21	0.82852	3.96265	A
	70.85	0.16769	2.67695	B			2.45	46.205	6.38128	A			2.31	0.98575	5.0324	A
	73.01	0.17499	2.64133	B			2.51	40.3563	4.87348	A			2.45	0.85716	4.34619	A
	82.11	0.11387	1.17836	B			2.61	40.9218	4.94818	A			2.51	1.22459	4.57165	A
	98.1	0.06436	3.49894	C			2.71	39.1189	5.42352	A			2.61	1.0847	4.40626	A
	109.57	0.09768	2.72856	C			2.84	39.3819	4.70138	A			2.71	1.03476	4.2248	A
	116	0.12446	3.1349	C			2.91	42.782	4.80208	A			2.84	1.1899	4.5555	A
	134.63	0.1072	2.5463	C			3.11	40.7782	4.25414	A			2.91	1.21563	4.81203	A
	162.92	0.06809	4.01058	C			3.21	43.643	4.58221	A			3.11	1.26992	4.5605	A
	164.99	0.10794	3.36658	C			3.31	41.0048	4.70642	A			3.21	1.24184	4.8634	A
	172.93	0.13163	3.00299	C			3.41	41.3322	4.21277	A			3.31	1.22262	4.70456	A
	181.5	0.08551	3.09735	C			3.51	40.5804	4.50263	A			3.41	1.26149	4.75967	A
	221.65	0.05894	3.69832	C			3.61	40.1475	4.6137	A			3.51	1.27061	4.59446	A
	249.66	0.0979	2.34253	C			3.71	39.2636	4.15352	A			3.61	1.23789	4.64644	A
	259.03	0.14834	2.88177	C			3.81	42.574	4.68997	A			3.63	1.51409	7.06602	A
	260.12	0.09682	2.73826	C			3.91	31.9968	3.74059	A			3.71	1.32273	4.48559	A
	281.64	0.09375	3.70081	C			4.01	38.6275	6.53636	A			3.81	1.23073	4.32021	A
	283.08	0.06466	3.44433	C			4.64	33.1063	5.04519	A			3.91	1.48384	3.72892	A
							5.01	35.5312	5.58628	A			4.01	1.24386	4.24021	A
							5.37	21.5479	3.70008	A			4.64	1.13317	3.85484	A
							6.47	39.9869	5.17844	A			5.01	1.02039	4.21399	A
							6.97	35.7303	5.42394	A			5.37	0.92156	2.85779	A
							7.65	66.9654	5.46548	A			6.47	1.18798	4.58236	A
							7.98	37.1673	4.98898	A			6.97	1.17067	5.12715	A
							8.7	39.0881	4.99539	A			7.3	1.28708	8.74248	A
							8.8	44.2728	5.83942	A			7.65	1.03832	6.67956	A
							8.9	42.8417	4.97256	A			7.98	1.13558	4.84329	A
							9	33.9653	3.59296	A			8.7	1.09737	4.63223	A
							9.1	41.2004	4.59796	A			8.8	0.94997	4.55986	A
							9.2	43.0831	4.90451	A			8.9	1.12804	4.57743	A
							9.3	54.9888	6.40058	A			9	1.32437	3.81325	A
							9.4	54.5441	6.32603	A			9.1	0.85828	3.39813	A
							9.5	59.7926	6.80861	A			9.2	0.93393	4.70207	A
							9.63	93.2148	7.50284	A			9.3	0.85707	5.42316	A
							9.7	131.391	7.83158	A			9.4	0.73489	4.29136	A
							9.8	138.521	8.25097	A			9.5	1.00829	6.65271	A
							9.92	106.26	6.35637	A			9.63	0.89469	7.45858	A
							10	100.406	7.71417	A			9.7	0.7614	7.30945	A
							10.19	66.3317	5.43608	A			9.8	0.71738	7.12139	A
							10.31	57.3719	5.83456	A			9.92	1.01097	7.12843	A
							10.39	49.0802	4.95545	A			10	0.85214	7.1617	A
							10.49	43.5314	5.03796	A			10.19	0.98761	5.19174	A
							10.61	55.1437	6.30148	A			10.31	0.95632	4.97936	A
							10.69	55.138	6.58149	A			10.39	1.06508	4.74516	A
							10.79	54.8162	6.04235	A			10.49	0.78938	3.74078	A
							10.91	52.2116	6.02266	A			10.61	0.91081	4.98922	A
							11.01	47.0245	5.50421	A			10.69	0.77758	4.7802	A
							11.09	51.8879	6.2769	A			10.79	0.93817	5.01798	A
							11.18	48.7677	3.43395	A			10.91	0.92365	5.08548	A
							11.29	40.7208	4.39218	A			11.01	0.89074	4.37228	A
							11.4	43.9331	4.95774	A			11.09	1.00966	5.05195	A
							11.51	37.6884	4.34516	A			11.18	1.15053	4.92264	A
							11.69	47.6323	5.29328	A			11.29	1.28914	4.36262	A
							11.81	55.7475	5.92593	A			11.4	1.20033	4.52756	A
							11.89	40.99	4.68999	A			11.51	1.24997	4.14253	A
							11.99	42.9957	4.74424	A			11.69	1.06988	4.94887	A
							12.09	33.0402	3.69396	A			11.81	0.69813	3.93388	A
							12.2	37.702	4.14514	A			11.89	1.28285	4.61481	A
							12.61	36.0655	5.38362	A			11.99	1.21116	4.62251	A
							13.16	38.0115	4.26133	A			12.09	1.37208	3.65202	A
							13.61	76.5476	3.09095	A			12.19	1.40317	4.77863	A
							13.99	43.0997	4.1672	A			12.2	1.25863	4.18888	A
							14.58	49.368	5.01056	A			12.61	1.04975	5.07614	A
							14.98	65.2588	5.82468	A			13.16	1.18747	4.57247	A
							15.81	51.6454	5.94219	A			13.61	1.05401	5.3254	A
							16.51	54.8665	5.78104	A			13.99	1.1602	4.74498	A
							16.72	43.4116	4.39853	A			14.58	1.03962	4.91096	A
							16.81	40.9518	4.81825	A			14.98	0.90748	5.70444	A
							16.87	41.2411	5.22706	A			15.81	1.0288	5.41562	A
							17.01	23.1467	2.9532	A			16.51	1.05825	5.3887	A
							17.13	22.837	4.27267	A			16.72	1.276	4.49647	A
							17.21	20.2709	7.11014	A			16.81	1.08743	4.46442	A
							17.33	19.808	4.95474	A			16.87	0.85481	3.94526	A
							17.38	20.149	4.70313	A			17.01	0.3718	1.10644	A
							17.5	47.9316	2.30156	A			17.13	0.78071	2.78382	A
							17.58	48.589	2.86002	A			17.21	0.7624	2.49257	A
							17.73	44.4305	2.79206	A			17.33	0.7166	2.54342	A
							17.83	45.8161	3.61657	A			17.38	0.80036	2.8274	A
							20.85	53.5855	5.23785	A			17.5	0.91199	3.03942	A
							23	53.6458	6.78371	A			17.58	1.09893	3.60097	A
							23.46	65.0923	3.47979	A			17.73	1.28577	3.87533	A
							24.02	62.6184	7.24661	A			17.83	0.88661	3.40883	A
							24.6	81.7793	7.26036	A			18.37	0.97794	10.1715	A
							25.01	51.263	5.79665	A			20.4	1.17176	5.23433	A
							25.51	73.9244	5.94218	A			20.85	1.12923	5.28363	A
							25.92	55.884	6.62369	A			23	0.95265	5.74804	A
							27.01	49.9102	5.09491	A			23.46	0.98669	6.06928	A
							27.45	70.9788	6.14273	A			24.02	1.05398	6.65599	A
							27.74	48.9299	5.03741	A			24.6	0.90454	6.0316	A
							28.01	117.512	7.19138	A			25.01	0.96538	4.59779	A
							28.54	51.0475	5.28984	A			25.51	0.8977	5.46245	A
							29.01	58.647	6.75005	A			25.92	0.70063	3.92439	A
							30.04	43.2895	4.13151	A			26.37	1.18125	5.76543	A
							30.2	41.251	4.9676	A			27.01	1.03321	4.74804	A
							30.3	41.6297	5.26883	A			27.45	0.89016	5.24284	A
							30.4	41.3121	4.74453	A			27.74	0.66185	3.9117	A
							30.5	36.5292	4.56802	A			28.01	0.75653	5.90125	A
							31.01	54.5635	5.42478	A			28.54	1.08986	5.08526	A
							31.96	59.0912	4.50599	A			29.01	0.83498	4.72441	A
							32.97	57.0861	7.51069	A			30.04	1.1411	4.84188	A
							34	58.4908	5.80215	A			30.2	1.12696	4.72492	A
							35.01	24.4868	4.38032	A			30.3	1.09825	5.00213	A
							36.11	59.0344	6.4017	A			30.4	0.96656	4.49387	A
							37.48	55.1015	5.35168	A			30.5	0.89759	4.02592	A
							38.02	61.2321	6.74005	A			31.01	1.02526	5.15959	A
							39.01	53.7305	3.93171	A			31.96	0.99092	5.09319	A
							40.02	61.0789	2.82291	B			32.97	0.86151	4.33333	A
							40.51	59.2393	3.93471	B			33.16	0.70122	3.74836	A
							40.56	63.2513	4.51332	B			34	0.96344	5.03539	A
							40.61	61.0235	3.82716	B			35.01	0.78396	3.13421	A
							40.66	54.5004	3.29806	B			36.11	1.00196	4.66489	A
							40.71	42.1217	2.33843	B			37.48	0.94235	4.81259	A
							40.76	61.3854	2.67983	B			37.81	1.43075	0.36644	A
							40.86	44.2944	2.84532	B			38.02	1.05009	4.69463	A
							40.91	74.0209	2.68056	B			39.01	1.02472	3.23372	A
							41.02	52.6767	2.5	B			40.02	1.10204	4.0063	B
							41.06	48.8451	2.56948	B			40.51	0.91447	3.18963	B
							41.11	77.8131	2.81911	B			40.56	0.87193	3.42954	B
							41.16	56.4442	2.04336	B			40.61	0.90548	3.40154	B
							41.21	53.8098	2.25343	B			40.66	1.03702	3.36314	B
							41.26	58.5555	3.69844	B			40.71	1.11492	2.53841	B
							41.31	55.9805	3.30546	B			40.76	0.43425	0.95395	B
							41.36	55.4668	3.59545	B			40.86	0.25468	0.38209	B
							41.41	57.1142	3.52392	B			40.91	0.1317	0.14306	B
							41.46	55.728	3.48587	B			41.02	0.28614	0.41431	B
							42.01	45.1178	3.01405	B			41.06	0.31034	0.42963	B
							43.01	62.6016	5.32801	B			41.11	0.20883	0.34995	B
							45.06	53.8554	3.89059	B			41.16	0.59247	0.94192	B
							46.02	55.8483	4.70383	B			41.21	0.4612	0.75159	B
							47.01	63.8745	4.9475	B			41.26	0.96927	3.37029	B
							48.02	55.0822	2.79785	B			41.31	1.12903	3.77623	B
							49.02	49.4494	3.86261	B			41.36	1.11671	3.66001	B
							50.01	57.3117	3.77358	B			41.41	1.07382	3.76885	B
							51.19	45.9451	3.9169	B			41.46	1.05932	3.5255	B
							51.57	50.2513	4.21614	B			42.01	1.30675	3.15369	B
							52.02	57.5748	5.36792	B			43.01	0.85284	3.27105	B
							53.03	52.0195	3.51659	B			45.06	1.2281	3.7645	B
							53.59	54.6012	4.41157	B			46.02	0.90712	2.90151	B
							54.01	52.6546	2.93657	B			46.87	1.20725	5.89098	B
							54.41	60.2896	5.76235	B			47.01	1.02465	3.77261	B
							55.01	44.6254	2.86193	B			48.02	1.12125	3.59365	B
							55.46	50.6048	3.32547	B			49.02	1.16014	3.14815	B
							55.96	49.4345	3.7998	B			50.01	1.15871	3.91143	B
							56.56	62.3809	3.73357	B			50.74	1.37063	5.98713	B
							57.02	40.8479	2.54386	B			51.19	1.27793	3.30476	B
							57.4	43.0644	2.17899	B			51.57	1.22275	3.50756	B
							57.98	58.004	5.65046	B			52.02	1.13625	3.6479	B
							58.47	57.5507	4.27412	B			53.03	1.18062	3.50131	B
							58.98	52.8849	3.26332	B			53.59	1.11941	3.59561	B
							59.55	57.4589	4.21523	B			54.01	1.12587	3.54132	B
							59.98	53.1659	3.79708	B			54.41	0.83998	3.05148	B
							60.43	52.9231	2.70804	B			55.01	1.1014	2.48904	B
							61	53.4744	3.35754	B			55.46	1.14981	3.26723	B
							61.4	41.8428	1.40566	B			55.96	1.17421	3.32106	B
							62.05	43.7904	2.50452	B			56.56	0.86064	3.25853	B
							62.5	50.389	2.57292	B			57.02	1.48086	3.18254	B
							63.05	45.7034	3.1325	B			57.4	0.88992	2.09149	B
							63.53	46.2132	3.27987	B			57.83	0.90176	5.02629	B
							64.06	47.8329	3.45052	B			57.98	0.88045	2.96473	B
							64.65	45.2919	3.68254	B			58.47	0.86158	2.96463	B
							65.01	44.6177	3.38395	B			58.98	1.13997	3.54903	B
							65.41	50.206	3.62255	B			59.55	0.74145	2.45711	B
							66.01	48.9429	3.77154	B			59.98	0.99879	3.02478	B
							66.4	52.3144	4.41943	B			60.43	1.04253	3.02908	B
							67.01	40.532	2.97945	B			61	0.98758	2.96397	B
							67.62	51.7358	3.49836	B			61.4	0.79865	1.81203	B
							68.99	49.3039	3.83614	B			61.75	1.36856	4.0664	B
							69.39	48.8271	3.76468	B			62.05	1.07745	2.46913	B
							70.54	42.9368	3.43664	B			62.5	1.00904	2.7607	B
							70.85	47.2542	3.34848	B			62.81	0.94235	5.4109	B
							72.17	49.5401	3.43685	B			63.05	1.20355	2.93231	B
							72.65	48.7201	4.05276	B			63.53	1.19075	2.93625	B
							73.01	50.9334	4.15584	B			64.06	1.10923	2.71385	B
							73.47	47.4265	3.18471	B			64.65	1.11139	2.71954	B
							74.01	52.2714	4.39723	B			65.01	1.151	2.72507	B
							74.49	50.7031	2.65852	B			65.41	1.03837	2.9198	B
							75.18	49.3539	3.54839	B			66.01	1.10672	3.03292	B
							76.39	50.4688	3.79368	B			66.4	1.09543	3.20241	B
							77.01	51.5699	4.05864	B			67.01	1.15923	2.30125	B
							80.98	45.2794	3.01389	B			67.62	1.12412	3.26531	B
							81.66	47.1726	3.11231	B			68.99	1.14816	3.11305	B
							82.59	46.5472	3.50442	B			69.39	1.19373	3.1445	B
							83.01	51.0364	3.79579	B			69.75	1.56624	4.72261	B
							83.55	43.5212	3.08816	B			70.54	1.0685	2.41421	B
							84.02	44.7534	3.05184	B			70.85	1.06148	2.60651	B
							86.04	45.7996	3.03947	B			72.17	1.04795	3.02307	B
							87.02	47.3179	3.15886	B			72.65	1.1306	2.84683	B
							88.02	47.1106	2.66332	B			73.01	1.11433	3.08731	B
							89.05	49.8884	3.64476	C			73.47	1.09806	2.73194	B
							89.98	36.3583	2.36627	C			74.01	0.95863	2.92807	B
							91.21	30.9998	1.28843	C			74.49	0.93705	2.691	B
							91.98	38.8593	1.91945	C			75.18	1.14862	3.17003	B
							93.03	24.2552	1.8851	C			75.62	1.21396	5.62048	B
							94.12	24.392	4.19545	C			76.39	1.21832	3.3826	B
							95.02	29.4411	6.25265	C			77.01	1.00747	2.99492	B
							97.05	47.3176	2.71938	C			79.05	1.29325	3.90612	B
							99.05	33.2253	2.25269	C			80.98	1.10229	2.64737	B
							100.01	37.7068	1.87287	C			81.66	0.9461	2.43247	B
							103.01	33.7896	1.67823	C			82.11	1.2192	4.47973	B
							105.03	27.2017	1.45985	C			82.59	0.94549	2.34416	B
							106.03	24.415	2.38501	C			83.01	0.8445	2.36566	B
							107.07	26.5062	1.94341	C			83.55	0.91099	2.054	B
							108.02	25.496	0.6813	C			84.02	0.93799	2.20251	B
							109.01	31.7751	1.34154	C			86.04	1.00631	2.41116	B
							111.02	37.3008	2.34721	C			87.02	1.02576	2.63502	B
							112.11	29.3049	1.62619	C			88.02	1.04387	2.71458	B
							113.01	33.6648	1.71883	C			88.68	1.4986	5.27493	C
							115.1	35.476	0.7346	C			89.05	1.0851	3.06369	C
							116	30.8836	2.09497	C			89.98	0.95767	1.68927	C
							117.01	32.0504	2.24481	C			91.21	0.65594	0.93113	C
							118.04	23.0526	2.16134	C			91.98	0.92821	1.79332	C
							120.01	26.0041	2.07192	C			93.03	0.61485	0.57677	C
							121.03	30.7863	1.31246	C			94.12	0.57832	0.5903	C
							122.01	33.2615	1.47168	C			94.37	0.99651	2.63807	C
							123.01	38.1384	1.40742	C			95.02	0.72863	0.94824	C
							124.04	87.8527	1.40772	C			97.05	0.75605	1.99913	C
							125.06	40.7223	1.86613	C			98.1	0.7345	0.96444	C
							126.07	32.9131	1.04025	C			98.73	0.97329	2.72008	C
							127	29.9919	1.84407	C			99.05	0.60496	0.89322	C
							128.09	23.2455	1.76691	C			100.01	0.77671	1.51052	C
							129.03	29.061	1.36612	C			102.45	0.81223	2.29027	C
							131.01	29.1393	1.72905	C			103.01	0.61842	0.97142	C
							132.1	28.8566	1.57949	C			104.36	0.68497	1.07173	C
							132.64	29.9997	1.90054	C			105.03	0.72221	0.84181	C
							133.09	23.6476	0.77603	C			106.03	0.65867	0.67466	C
							134.11	48.6232	2.46227	C			107.07	0.58531	0.64236	C
							135.06	41.8395	2.45308	C			108.02	0.60299	0.6284	C
							136.05	38.7302	1.85904	C			109.01	0.62582	0.92077	C
							137.05	25.6993	2.50486	C			109.57	0.81358	1.93683	C
							138.01	30.5025	1.95031	C			111.02	0.65587	1.188	C
							139.01	28.5416	1.41363	C			112.11	0.67519	0.83988	C
							140.02	30.0188	0.85337	C			113.01	0.86265	1.34007	C
							141.05	32.5617	2.03769	C			114.08	0.80383	1.89029	C
							141.97	30.5131	1.93345	C			115.1	0.7159	1.24328	C
							142.98	24.4505	2.16606	C			116	0.68758	0.89034	C
							144.01	30.4584	1.23326	C			117.01	0.6474	0.93916	C
							145.52	35.7804	1.30435	C			118.04	0.57443	0.48612	C
							145.74	69.0955	1.55512	C			119.06	0.84469	1.91354	C
							145.94	94.584	1.94336	C			120.01	0.64007	0.6768	C
							146.14	93.3108	1.68607	C			121.03	0.68249	0.97431	C
							146.65	64.3954	1.23908	C			122.01	0.68742	1.06802	C
							146.83	30.0403	1.28795	C			123.01	0.73066	1.35822	C
							147.03	48.0548	2.36117	C			124.04	0.67123	2.64923	C
							147.23	47.3181	2.47982	C			124.27	0.8526	3.64453	C
							147.43	38.0798	1.91608	C			125.06	0.6555	1.26712	C
							147.63	45.8332	2.4365	C			126.07	0.6416	0.97503	C
							148.19	42.0664	6.75926	C			127	0.59761	0.84258	C
							148.39	42.3288	4.74823	C			128.09	0.7722	0.74974	C
							148.99	25.1812	1.06715	C			129.03	0.67506	0.88532	C
							151.01	24.3839	1.24055	C			129.83	0.78576	1.38435	C
							152	26.0048	1.61081	C			131.01	0.70017	0.96584	C
							153.1	28.0344	1.20148	C			132.1	0.52782	0.67652	C
							154.98	34.3441	1.77048	C			132.64	0.51688	0.71548	C
							156.1	50.4284	1.20687	C			133.09	0.60553	0.58478	C
							157.02	42.1234	2.31556	C			134.11	0.25329	0.18026	C
							160.01	25.3204	1.91563	C			134.63	1.1594	4.43071	C
							161.04	25.9361	1.22517	C			135.06	0.77123	1.63964	C
							162.05	30.1507	1.60529	C			136.05	0.65007	1.25896	C
							164.07	26.3474	1.3034	C			137.05	0.59455	0.64776	C
							164.99	22.1876	1.46803	C			138.01	0.66457	0.9366	C
							166.03	24.9761	0.9883	C			139.01	0.6619	0.81392	C
							171.08	27.267	0.57422	C			139.45	0.83114	1.72061	C
							172.02	27.6066	1.73766	C			140.02	0.57843	0.81671	C
							172.93	26.6688	1.63088	C			141.05	0.59478	0.91876	C
							174.06	25.7581	1.85467	C			141.23	0.63184	0.88574	C
							176.01	24.3179	1.51275	C			141.97	0.58622	0.84348	C
							177.01	22.5282	1.26328	C			142.98	0.61194	0.65885	C
							177.99	25.2344	1.60514	C			143.71	0.85702	1.28278	C
							179.07	21.7792	1.51742	C			144.01	0.66157	0.83558	C
							181.18	31.3133	0.85541	C			145.52	0.72002	1.34754	C
							181.99	27.2246	1.21773	C			145.74	0.14318	0.13996	C
							183.04	26.8712	2.52119	C			145.94	0.35228	1.65676	C
							184.01	25.3064	3.33256	C			146.14	0.6335	2.60673	C
							184.99	24.9246	2.20466	C			146.65	0.74135	2.20762	C
							186.08	21.8085	1.06781	C			146.83	0.89182	1.2752	C
							187.02	23.2317	1.58651	C			147.03	0.92487	2.41832	C
							188.01	23.166	0.54885	C			147.23	0.947	2.3762	C
							188.98	23.6899	0.84507	C			147.43	0.94949	1.77018	C
							191.01	25.3356	1.66389	C			147.63	1.13249	2.65949	C
							192.01	23.1885	1.46512	C			148.19	0.81368	1.66503	C
							193.37	21.3457	1.42646	C			148.39	0.73362	1.51488	C
							194.02	25.2726	1.65904	C			148.99	0.52061	0.61383	C
							194.93	24.091	1.88079	C			150.49	0.90769	1.41359	C
							196.47	23.5738	2.55144	C			151.01	0.70973	0.72362	C
							196.49	23.1929	1.47275	C			152	0.74024	0.77026	C
							196.84	25.5484	1.47662	C			153.1	0.60565	0.78226	C
							196.99	21.6197	1.38587	C			153.97	0.88676	1.42797	C
							197.41	29.74	1.17284	C			154.98	0.63543	1.08572	C
							197.56	58.8187	1.72973	C			156.1	0.82613	1.99828	C
							197.71	55.0845	1.49254	C			157.02	0.69812	1.49373	C
							197.86	81.9556	1.85414	C			160.01	0.68272	0.68694	C
							198.01	82.3791	1.32336	C			160.61	0.76807	1.11408	C
							198.16	68.3817	1.7487	C			161.04	0.73973	0.79095	C
							198.48	60.4768	3.30579	C			162.05	0.57332	0.77959	C
							198.71	49.6143	2.03114	C			162.92	0.72312	0.86846	C
							198.86	44.0144	1.56595	C			164.07	0.63903	0.76505	C
							199.01	43.7308	1.69231	C			164.99	0.80087	0.67757	C
							199.16	39.0305	3.9596	C			166.03	0.65492	0.66179	C
							199.31	34.7385	1.2357	C			169.71	0.69901	0.84477	C
							200.9	22.4281	1.68165	C			170.71	1.0001	1.82891	C
							202.01	18.8925	2.38839	C			171.08	0.62774	0.76498	C
							202.99	22.7719	3.68057	C			172.02	0.67907	0.88067	C
							204	26.7921	1.26549	C			172.93	0.70237	0.80184	C
							205	21.5668	1.44572	C			174.06	0.73109	0.83213	C
							206.07	24.3038	1.76032	C			176.01	0.81658	0.8216	C
							207.04	17.6713	1.2323	C			176.45	0.91136	1.11526	C
							208.13	19.1767	1.26162	C			177.01	0.72965	0.65986	C
							209.07	22.0563	1.80276	C			177.99	0.66081	0.70308	C
							210.02	20.3222	1.65894	C			179.07	0.64194	0.54467	C
							210.78	22.4731	1.83486	C			180.01	0.54504	1.52392	C
							213.17	27.1814	2.26651	C			181.18	0.67232	0.93702	C
							213.92	94.9481	2.46079	C			181.5	0.78463	1.3003	C
							215.14	83.6089	3.06122	C			181.99	0.56148	0.60305	C
							216.09	21.963	1.69096	C			183.04	0.67266	0.74269	C
							216.64	21.4323	1.57413	C			184.01	0.52257	0.51149	C
							218.01	21.6964	1.55896	C			184.99	0.49861	0.51438	C
							218.92	19.3274	0.80321	C			186.08	0.51398	0.42397	C
							220.23	23.0731	1.53341	C			187.02	0.50559	0.46122	C
							220.98	22.9373	1.87287	C			188.01	0.52243	0.47454	C
							221.98	22.95	1.63288	C			188.98	0.50432	0.4688	C
							223.36	111.032	1.82129	C			190.18	0.61413	0.59198	C
							227.01	22.5311	1.3409	C			191.01	0.54465	0.54677	C
							228.7	23.9807	1.5368	C			192.01	0.60829	0.57575	C
							229.82	25.0329	1.81347	C			193.37	0.55847	0.39557	C
							235.93	20.7593	2.51613	C			194.02	0.51923	0.51092	C
							236.14	20.4727	1.62923	C			194.93	0.51529	0.48607	C
							236.79	20.2223	1.62177	C			196.47	0.52642	0.46071	C
							241.01	20.5035	1.36326	C			196.49	0.52708	0.48439	C
							241.91	23.8371	3.0402	C			196.84	0.36847	0.23743	C
							243.02	27.7545	2.26001	C			196.99	0.56191	0.45197	C
							244.35	28.4457	10.789	C			197.41	0.27876	0.20184	C
							247.17	26.0942	1.88422	C			197.56	0.17454	0.16841	C
							247.25	24.9856	0.31064	C			197.71	0.28889	0.33417	C
							250.01	22.7381	2.1056	C			197.86	0.35133	0.95758	C
							250.99	35.9505	1.68942	C			198.01	0.37633	0.95274	C
							253.15	34.7818	1.38829	C			198.16	0.29849	0.92603	C
							259.03	38.3821	1.90094	C			198.48	0.56904	1.49766	C
							261.03	34.2423	1.64888	C			198.71	0.6223	1.47676	C
							281.64	18.4841	1.33605	C			198.86	0.82707	1.80226	C
							281.96	19.3637	1.4902	C			199.01	0.70436	1.55734	C
							283.81	30.5867	2.88416	C			199.16	0.77681	1.39197	C
							284.99	42.7594	1.73791	C			199.31	0.68511	1.07078	C
							286.35	22.2487	1.90794	C			200.7	0.90334	0.81728	C
							286.97	22.9341	1.48059	C			200.9	0.58223	0.49124	C
							291.43	21.7303	5.49475	C			202.01	0.78847	0.5664	C
													202.99	0.59188	0.51095	C
													204	0.69152	0.76208	C
													205	0.62031	0.46056	C
													206.07	0.50963	0.35712	C
													207.04	0.55758	0.2478	C
													208.13	0.61232	0.37135	C
													209.07	0.59406	0.48665	C
													209.72	0.84915	0.80641	C
													210.02	0.59164	0.39693	C
													210.78	0.52871	0.41095	C
													212.01	0.65879	0.64278	C
													213.17	0.36313	0.33773	C
													213.92	0.12846	0.11342	C
													215.14	0.18134	0.20584	C
													216.09	0.49704	0.36227	C
													216.64	0.61716	0.50281	C
													216.67	0.78275	0.92208	C
													218.01	0.51459	0.4257	C
													218.92	0.49906	0.30732	C
													220.23	0.50567	0.45139	C
													220.98	0.50105	0.40237	C
													221.65	0.65454	0.45685	C
													221.98	0.51401	0.4732	C
													223.36	0.13124	0.10556	C
													227.01	0.52495	0.44671	C
													228.7	0.49541	0.50356	C
													229.82	0.55061	0.55021	C
													235.93	0.44657	0.23149	C
													236.09	0.6363	0.53825	C
													236.14	0.5314	0.34631	C
													236.79	0.49011	0.24614	C
													241.01	0.55309	0.40136	C
													241.71	0.9177	0.92442	C
													241.91	0.65948	0.59745	C
													243.02	0.64876	0.76661	C
													244.35	0.70944	0.81098	C
													246.17	0.98739	1.82403	C
													247.17	0.61014	0.63438	C
													247.25	0.6289	0.5812	C
													249.66	0.77593	1.64075	C
													250.01	0.41659	0.2699	C
													250.99	0.67691	1.1342	C
													253.15	0.64654	0.99015	C
													253.94	0.96817	1.7057	C
													259.03	0.84653	1.47044	C
													260.12	1.05358	2.17067	C
													261.03	0.76053	1.15445	C
													281.64	0.55655	0.29113	C
													281.96	0.55363	0.29671	C
													283.08	0.87414	0.60525	C
													283.81	0.31207	0.20082	C
													284.99	0.64272	1.26642	C
													286.35	0.57497	0.4772	C
													286.97	0.6447	0.58046	C
													291.43	0.58467	0.40957	C

## Sheet: Fig. 4
Depth (CSF-A)	Age (Ma)	HIRM/Al	HIRM/Ti	χ/Al	χ/Ti	SIRM/Al	SIRM/Ti	ARM/Al	ARM/Ti		Depth (CSF-A)	Age (Ma)	HIRM flux	χ flux	SIRM flux	ARM flux		Depth (CSF-A)	Age (Ma)	opal content (%)	section
0.16	0.00799	19.8753	9.15703	9.42987	4.34457	25.8764	11.9219	3.66218	1.68726		0.16	0.00799488	2.53933	1.20479	3.30604	4.67892		2.04	0.101935	4.6037	A
0.55	0.02748	36.1787	14.2627	15.086	5.94735	40.3418	15.9039	4.89322	1.92905		0.55	0.0274824	3.92932	1.63847	4.38147	5.31446		4.01	0.200372	1.85655	A
1.01	0.05047	9.75003	4.03267	11.3317	4.68686	23.6561	9.78432	3.70501	1.53242		1.01	0.0504677	1.34141	1.55902	3.25462	5.09737		5.01	0.25034	2.04331	A
1.13	0.05646	9.25872	4.33033	10.6582	4.98486	21.6638	10.1322	3.18729	1.49071		1.13	0.0564639	1.43943	1.65699	3.368	4.95519		7.65	0.382255	6.45655	A
1.21	0.06046	7.0913	3.18791	11.8591	5.33129	24.7933	11.1459	3.57191	1.60576		1.21	0.0604613	1.07667	1.80056	3.76435	5.42321		10	0.49968	7.18827	A
1.29	0.06446	9.69006	3.86659	13.8724	5.53543	38.4118	15.3273	7.09879	2.8326		1.29	0.0644587	1.33554	1.91197	5.29415	9.78397		12.09	0.604113	2.09869	A
1.33	0.06646	9.66989	3.43367	14.0278	4.98111	29.6543	10.5299	4.92519	1.74888		1.33	0.0664575	1.10533	1.60347	3.38969	5.62983		13.99	0.699052	1.93511	A
1.41	0.07045	7.04894	3.39989	10.7016	5.16166	22.2271	10.7207	3.31209	1.59751		1.41	0.0704549	1.17002	1.7763	3.68935	5.49756		14.98	0.748521	2.45691	A
1.61	0.08045	9.00872	3.72164	12.0738	4.98789	25.6534	10.5978	4.41856	1.82538		1.61	0.0804485	1.25024	1.67562	3.5602	6.13212		15.81	0.787992	2.35798	A
1.72	0.08594	11.4179	4.0619	15.9369	5.66955	37.9193	13.4898	9.79533	3.48468		1.72	0.085945	0.915538	1.2779	3.04055	7.85435		16.81	0.871284	2.15817	A
1.81	0.09044	8.78435	3.21719	10.443	3.82467	23.4077	8.57287	8.00409	2.93143		1.81	0.0904421	0.741627	0.881664	1.97622	6.75753		17.58	0.935419	1.99176	A
1.91	0.09544	16.0542	2.92686	28.3218	5.16338	56.4665	10.2945	20.4	3.72619		1.91	0.0954389	0.665284	1.17365	2.33997	8.46976		17.83	0.956241	2.44448	A
2.04	0.10193	16.4955	4.16305	23.1621	5.84554	50.2334	12.6777	11.1	2.81359		2.04	0.101935	1.1619	1.63148	3.5383	7.85266		20.85	1.20778	2.12156	A
2.11	0.10543	10.4619	3.97423	13.8921	5.27726	30.0137	11.4015	6.13994	2.33242		2.11	0.105433	1.24398	1.65184	3.56879	7.30073		23	1.38686	2.39385	A
2.21	0.11043	4.23097	2.02556	7.61574	3.646	19.7317	9.44645	3.64248	1.74382		2.21	0.110429	0.699476	1.25906	3.2621	6.02186		24.02	1.47182	2.82741	A
2.31	0.11543	10.3028	3.9106	10.1123	3.83827	24.3944	9.25929	5.16249	1.9595		2.31	0.115426	1.54406	1.51551	3.65595	7.73693		25.01	1.55427	2.39154	A
2.45	0.12242	6.46647	3.04237	7.72076	3.63249	21.288	10.0157	3.91478	1.84184		2.45	0.122422	1.12157	1.33912	3.69229	6.78997		25.92	1.63007	1.8566	A
2.51	0.12542	6.77153	3.463	8.67027	4.43403	20.1521	10.3059	3.23679	1.65531		2.51	0.12542	1.50438	1.92621	4.47705	7.19096		27.01	1.72086	1.88123	A
2.61	0.13042	7.60122	3.77477	9.27969	4.6083	23.1449	11.4938	3.76958	1.87198		2.61	0.130417	1.41334	1.72543	4.30349	7.00904		28.01	1.79689	2.69157	A
2.71	0.13541	6.82491	3.28809	9.08082	4.37494	23.8134	11.4728	3.70759	1.78623		2.71	0.135413	1.25089	1.66436	4.36459	6.79537		29.01	1.85029	3.12407	A
2.84	0.14191	7.10336	3.40323	9.76525	4.67855	23.8523	11.4277	3.73861	1.79118		2.84	0.141909	1.41217	1.94137	4.74193	7.43249		30.04	1.90529	1.90806	A
2.91	0.14541	7.42909	3.54332	9.84794	4.69699	22.8944	10.9195	3.89827	1.85929		2.91	0.145407	1.5076	1.99846	4.646	7.91084		31.96	1.98728	1.70914	A
3.11	0.1554	6.51483	3.25293	8.98426	4.48594	19.8795	9.92607	3.22639	1.61097		3.11	0.155401	1.5466	2.13283	4.71933	7.65934		32.97	2.03103	2.26867	A
3.21	0.1604	6.22461	3.35392	7.93103	4.27337	17.8816	9.6349	3.10602	1.67357		3.21	0.160397	1.65422	2.10771	4.75212	8.25439		35.01	2.1194	2.236	A
3.31	0.16539	5.7133	3.15951	7.92933	4.38499	18.6959	10.339	3.05114	1.68731		3.31	0.165394	1.51082	2.09682	4.9439	8.0684		37.48	2.22639	2.51199	A
3.41	0.17039	6.73564	3.46051	9.13197	4.69165	20.9453	10.7608	3.44554	1.77018		3.41	0.170391	1.61227	2.18587	5.01355	8.2474		40.02	2.33641	2.20742	B
3.51	0.17539	5.58026	2.85829	8.75616	4.48502	19.6037	10.0413	3.16619	1.62177		3.51	0.175388	1.41749	2.22422	4.9797	8.0427		42.01	2.42261	1.74129	B
3.61	0.18038	6.9613	3.8055	8.24269	4.506	19.3627	10.5849	3.09391	1.69133		3.61	0.180385	1.84866	2.18895	5.142	8.21625		45.06	2.55473	1.79064	B
3.63	0.18138	5.76749	3.21576	9.45423	5.27137	25.8576	14.4173	4.41213	2.46006		3.63	0.181384	1.63658	2.68272	7.33732	12.5198		54.01	2.723	1.6138	B
3.71	0.18538	6.61302	3.59152	8.60031	4.67081	18.6634	10.1361	2.91651	1.58395		3.71	0.185381	1.81655	2.36245	5.12671	8.01146		55.46	2.74458	2.10073	B
3.81	0.19038	5.69801	3.18352	7.473	4.17522	15.4814	8.64956	2.62324	1.46562		3.81	0.190378	1.68201	2.20597	4.56998	7.74357		57.98	2.78208	2.1604	B
3.91	0.19537	6.31068	3.12129	10.8985	5.39048	21.5068	10.6374	2.73883	1.35464		3.91	0.195375	1.53898	2.65783	5.24486	6.67919		60.43	2.81855	2.04847	B
4.01	0.20037	7.22021	3.92859	7.82598	4.25819	17.353	9.44194	2.66781	1.45158		4.01	0.200372	2.05413	2.22647	4.93687	7.58984		64.65	2.88135	1.65975	B
4.64	0.23185	22.434	11.4273	8.83566	4.50065	22.8115	11.6196	3.00572	1.53103		4.64	0.231852	5.12785	2.01961	5.21415	6.87033		69.39	2.9519	1.47063	B
5.01	0.25034	21.2732	10.8943	7.56628	3.87479	22.0962	11.3158	3.12472	1.60021		5.01	0.25034	5.10021	1.814	5.29753	7.49146		74.49	3.02781	1.69142	B
5.37	0.26833	23.0618	11.9105	6.49035	3.352	23.4684	12.1205	2.01267	1.03946		5.37	0.268328	5.80693	1.63426	5.90932	5.06787		80.98	3.12518	1.75267	B
6.47	0.32329	23.0587	10.4945	10.0557	4.57657	24.372	11.0922	3.87875	1.7653		6.47	0.323293	4.7772	2.0833	5.04927	8.03581		83.55	3.15708	1.74017	B
6.97	0.34828	31.3565	15.6713	10.2907	5.14309	31.6933	15.8397	4.50699	2.25251		6.97	0.348277	6.12208	2.00917	6.18785	8.79952		87.02	3.20014	1.83177	B
7.3	0.36477	5.0772	2.67357	9.10051	4.79218	26.4014	13.9026	6.18149	3.25508		7.3	0.364766	1.21466	2.17718	6.31622	14.7885		91.98	3.24803	2.73817	C
7.65	0.38226	27.1709	10.5636	11.6091	4.51345	28.021	10.8941	7.46821	2.90353		7.65	0.382255	4.04716	1.7292	4.17378	11.124		97.05	3.2952	2.48267	C
7.98	0.39874	19.4377	10.8282	7.62391	4.24707	21.9814	12.2452	3.25162	1.81139		7.98	0.398745	4.75026	1.86316	5.3719	7.94643		111.02	3.39253	3.02835	C
8.7	0.43472	5.41281	2.89851	7.16207	3.83522	19.4333	10.4064	3.02325	1.61892		8.7	0.434722	1.31606	1.74137	4.72498	7.35068		120.01	3.44521	5.20876	C
8.8	0.43972	3.95284	2.37164	6.15385	3.69222	16.7636	10.0579	2.95385	1.77226		8.8	0.439718	0.963732	1.50036	4.0871	7.20171		131.01	3.50968	2.88936	C
8.9	0.44472	4.89802	2.86015	6.77052	3.95358	16.1128	9.40891	2.74739	1.60432		8.9	0.444715	1.28275	1.77314	4.21981	7.1952		140.02	3.56248	2.22956	C
9	0.44971	5.09281	2.82088	8.53387	4.72686	18.1766	10.0679	2.45715	1.361		9	0.449712	1.23644	2.07187	4.41296	5.96553		161.04	3.67663	6.80739	C
9.1	0.45471	3.60075	2.04766	5.78084	3.28743	13.9578	7.93748	2.28877	1.30157		9.1	0.454709	0.832343	1.33629	3.22647	5.29068		177.01	3.76471	5.28772	C
9.2	0.45971	4.42823	2.54331	7.0363	4.04123	20.66	11.8658	3.54258	2.03465		9.2	0.459706	0.910703	1.44708	4.2489	7.28562		188.01	3.82538	5.50251	C
9.3	0.4647	3.6151	2.13693	6.60197	3.90251	19.0877	11.283	4.17745	2.46934		9.3	0.464702	0.723664	1.32157	3.82094	8.36234		200.9	3.89647	4.77788	C
9.4	0.4697	5.2368	3.19325	5.4566	3.32727	14.6778	8.95008	3.18633	1.94293		9.4	0.469699	1.08984	1.13558	3.05462	6.63112		235.93	4.08967	1.79284	C
9.5	0.4747	4.73757	2.54674	8.26464	4.44277	22.9144	12.3179	5.45304	2.93135		9.5	0.474696	0.899132	1.56853	4.34886	10.3492		250.01	4.16732	3.17453	C
9.63	0.48119	4.11985	1.86018	9.88389	4.46274	22.2097	10.0281	8.2397	3.72036		9.63	0.481192	0.585186	1.40392	3.15469	11.7037		261.03	4.21349	1.60126	C
9.7	0.48469	4.52422	1.83468	9.34349	3.78901	17.1527	6.95582	8.96975	3.63745		9.7	0.48469	0.581202	1.20031	2.20352	11.523		281.64	4.28677	3.65622	C
9.8	0.48969	4.46036	1.75828	8.64938	3.4096	15.5741	6.13933	8.58619	3.38469		9.8	0.489687	0.587037	1.13836	2.04974	11.3005		291.43	4.32699	1.77324	C
9.92	0.49568	6.46614	2.49329	12.4107	4.78545	20.6916	7.97852	8.75084	3.37425		9.92	0.495683	0.842414	1.61687	2.69573	11.4007
10	0.49968	5.98503	2.29102	10.1663	3.89158	21.381	8.18448	8.54414	3.27063		10	0.49968	0.806501	1.36994	2.88116	11.5135
10.19	0.50917	3.67219	1.93987	7.23206	3.8204	14.4008	7.60732	3.8018	2.00833		10.19	0.509174	0.816111	1.60726	3.20044	8.44915
10.31	0.51517	3.8517	2.24795	5.96024	3.47854	13.591	7.93205	3.10337	1.8112		10.31	0.51517	1.01347	1.56828	3.57611	8.1657
10.39	0.51917	4.29662	2.51801	6.46718	3.79005	14.7501	8.64418	2.88127	1.68855		10.39	0.519168	1.16631	1.7555	4.00387	7.82113
10.49	0.52416	2.89647	1.68248	5.13917	2.9852	14.0568	8.16518	2.4354	1.41466		10.49	0.524164	0.737918	1.30928	3.58116	6.20453
10.61	0.53016	3.46624	2.05563	5.70578	3.38378	14.2409	8.44552	3.12549	1.85356		10.61	0.530161	0.92465	1.52207	3.7989	8.33752
10.69	0.53416	2.88254	1.80263	4.88031	3.05197	13.6715	8.54963	3.00019	1.87621		10.69	0.534158	0.771321	1.30589	3.65827	8.02804
10.79	0.53915	3.08312	1.92193	5.44817	3.39623	13.3569	8.32628	2.91404	1.81653		10.79	0.539155	0.897158	1.58537	3.88672	8.47959
10.91	0.54515	3.0943	1.92935	5.5598	3.46663	14.7311	9.18509	3.06115	1.90868		10.91	0.545151	0.875093	1.57235	4.16607	8.65717
11.01	0.55015	3.46851	2.18628	5.62939	3.54834	14.7643	9.30627	2.76325	1.74174		11.01	0.550148	0.939988	1.5256	4.00121	7.48857
11.09	0.55415	3.99757	2.31698	6.10697	3.53958	14.7965	8.57599	3.05567	1.77106		11.09	0.554145	1.13748	1.73769	4.21023	8.69471
11.18	0.55864	4.056	2.33551	6.65737	3.83343	14.6753	8.45031	2.84842	1.64017		11.18	0.558642	1.21296	1.9909	4.3887	8.51826
11.29	0.56414	5.05529	2.54225	9.2584	4.65595	19.3323	9.72202	3.13317	1.57564		11.29	0.564139	1.22609	2.24549	4.68878	7.59906
11.4	0.56964	6.03481	3.00854	9.96623	4.96847	21.499	10.7179	3.75918	1.87407		11.4	0.569635	1.27436	2.10455	4.53989	7.93818
11.51	0.57513	11.3666	4.39595	17.8084	6.88727	39.3459	15.2168	5.90189	2.28251		11.51	0.575132	1.40795	2.20589	4.87369	7.31053
11.69	0.58413	3.31346	2.03914	6.22238	3.82933	15.1826	9.34353	2.87826	1.77131		11.69	0.584126	1.01608	1.9081	4.65576	8.82622
11.81	0.59012	2.83556	1.71402	3.96978	2.39963	10.082	6.09431	2.23694	1.35217		11.81	0.590122	0.89558	1.25381	3.18428	7.06513
11.89	0.59412	4.66673	2.58608	7.30971	4.05069	16.1182	8.93191	2.62952	1.45715		11.89	0.59412	1.47774	2.31465	5.10387	8.32647
11.99	0.59912	4.29743	2.42982	7.54149	4.26406	16.8199	9.51022	2.87828	1.62742		11.99	0.599116	1.25243	2.19787	4.90197	8.38839
12.09	0.60411	5.47218	3.04561	8.79197	4.89328	17.7957	9.90442	2.34014	1.30243		12.09	0.604113	1.5586	2.50416	5.06863	6.66525
12.19	0.60911	4.58279	2.65418	8.545	4.94895	22.532	13.0497	2.91007	1.6854		12.19	0.60911	1.38128	2.57552	6.79131	8.77114
12.2	0.60961	4.68702	2.73446	7.15781	4.17594	15.8757	9.26203	2.38221	1.38981		12.2	0.60961	1.51361	2.31152	5.12683	7.69302
12.61	0.6301	16.8065	10.9326	6.04449	3.93193	20.3626	13.2459	2.92287	1.90132		12.61	0.630097	5.38889	1.93813	6.52915	9.37199
13.16	0.65758	16.2205	9.33867	7.3473	4.23009	18.7007	10.7666	2.82915	1.62884		13.16	0.657579	4.80035	2.17439	5.53436	8.37271
13.61	0.68006	0.62275	0.33749	7.85754	4.25829	13.031	7.06199	3.97003	2.1515		13.61	0.680065	0.151925	1.91691	3.17903	9.68521
13.99	0.69905	5.72613	3.15261	7.33607	4.03899	17.4907	9.62979	3.0003	1.65186		13.99	0.699052	1.63748	2.09787	5.00176	8.57985
14.58	0.72853	3.89644	2.25778	6.00414	3.47907	14.435	8.36427	2.83625	1.64345		14.58	0.728534	1.20894	1.8629	4.47871	8.79998
14.98	0.74852	3.76862	2.30305	5.85205	3.57627	14.1633	8.65536	3.67862	2.24806		14.98	0.748521	1.0728	1.66589	4.03182	10.4718
15.81	0.78799	3.61482	2.319	6.13331	3.93468	15.7071	10.0766	3.22858	2.07122		15.81	0.787992	0.714641	1.21254	3.10526	6.38282
16.51	0.8463	4.41029	2.5118	7.45506	4.24589	17.3843	9.90093	3.7962	2.16205		16.51	0.846297	0.7481	1.26457	2.94884	6.43934
16.72	0.86379	3.80941	2.31401	7.70575	4.68083	15.7163	9.54679	2.71542	1.64948		16.72	0.863788	0.756476	1.53022	3.12095	5.39232
16.81	0.87128	4.42141	2.73317	6.20324	3.83464	15.6253	9.65904	2.54673	1.57431		16.81	0.871284	0.930908	1.30606	3.28983	5.36203
16.87	0.87628	3.14837	1.99494	4.85299	3.07506	13.6459	8.64665	2.23984	1.41926		16.87	0.876282	0.666724	1.02771	2.88977	4.74327
17.01	0.88794	1.40008	0.980925	2.28265	1.59927	7.37377	5.1662	0.679299	0.47593		17.01	0.887942	0.274821	0.44806	1.44739	1.33339
17.13	0.89794	5.98684	4.06755	4.37252	2.97075	17.1538	11.6545	1.55913	1.05929		17.13	0.897937	1.2908	0.942744	3.69847	3.36158
17.21	0.9046	7.56009	5.2599	4.56092	3.17324	18.4824	12.8591	1.49113	1.03745		17.21	0.904601	1.52809	0.921879	3.73577	3.01395
17.33	0.9146	8.08511	5.46799	4.35145	2.9429	19.5908	13.2494	1.54446	1.04453		17.33	0.914596	1.61319	0.868228	3.90889	3.08161
17.38	0.91876	7.78093	5.31189	4.84273	3.30603	21.3332	14.5637	1.71077	1.16791		17.38	0.91876	1.55937	0.97053	4.27537	3.42856
17.5	0.92876	1.2385	0.900704	5.46724	3.97607	9.55133	6.94623	1.82208	1.32512		17.5	0.928755	0.251022	1.10811	1.93588	3.69303
17.58	0.93542	2.16155	1.43569	6.2667	4.16229	10.6186	7.0528	2.05347	1.3639		17.58	0.935419	0.461177	1.33703	2.26553	4.38118
17.73	0.94791	2.22993	1.37421	7.06971	4.35676	12.0499	7.42584	2.13082	1.31314		17.73	0.947912	0.494665	1.56827	2.67302	4.7268
17.83	0.95624	2.48695	1.6212	5.44833	3.55168	11.4878	7.48871	2.09477	1.36555		17.83	0.956241	0.494441	1.08321	2.28394	4.16471
18.37	1.00122	3.73137	1.79769	8.31231	4.00468	23.4725	11.3085	8.64552	4.16522		18.37	1.00122	0.541148	1.2055	3.40413	12.5383
20.4	1.1703	3.84985	2.31724	6.34621	3.81981	16.5193	9.94305	2.83489	1.70633		20.4	1.1703	0.886014	1.46053	3.80181	6.52429
20.85	1.20778	4.26918	2.55781	5.91839	3.5459	12.9845	7.77942	2.7692	1.65912		20.85	1.20778	1.01621	1.40878	3.09074	6.59163
23	1.38686	3.79942	2.58547	5.24499	3.56917	14.8222	10.0864	3.1647	2.15355		23	1.38686	0.864604	1.19356	3.37297	7.20165
23.46	1.42517	7.83986	4.07031	6.97013	3.61876	16.5495	8.59217	4.28742	2.22595		23.46	1.42517	1.3702	1.2182	2.89241	7.49329
24.02	1.47182	4.48723	2.7537	6.04725	3.71105	15.3234	9.4036	3.81892	2.34358		24.02	1.47182	0.931256	1.25502	3.18014	7.92559
24.6	1.52013	7.08496	3.4583	6.5919	3.21763	13.5048	6.59195	4.39557	2.14556		24.6	1.52013	1.11346	1.03597	2.12239	6.908
25.01	1.55427	4.38261	2.68078	5.48514	3.35517	12.8041	7.83207	2.61238	1.59795		25.01	1.55427	0.858644	1.07465	2.50859	5.11819
25.51	1.59592	3.74749	2.06848	6.00026	3.31193	12.4095	6.84962	3.65112	2.01529		25.51	1.59592	0.611446	0.979012	2.02476	5.95723
25.92	1.63007	1.41196	0.900034	4.23494	2.6995	10.665	6.79826	2.37209	1.51206		25.92	1.63007	0.257171	0.771342	1.9425	4.32047
26.37	1.66755	4.37689	2.70675	5.93059	3.66758	16.6322	10.2856	2.89458	1.79006		26.37	1.66755	0.969678	1.31389	3.68478	6.41281
27.01	1.72086	5.40142	3.44672	5.96028	3.80334	13.7885	8.79864	2.73899	1.74779		27.01	1.72086	1.05659	1.16591	2.69723	5.35784
27.45	1.75751	3.68811	2.11014	6.00403	3.43518	12.5179	7.16205	3.53625	2.02325		27.45	1.75751	0.6231	1.01437	2.11487	5.97443
27.74	1.78248	2.85094	1.8014	3.81076	2.40788	11.5653	7.30769	2.25224	1.42311		27.74	1.78248	0.885782	1.184	3.59332	6.99768
28.01	1.79689	2.292	1.25319	5.28893	2.89182	8.82109	4.82309	4.12559	2.25574		28.01	1.79689	0.589977	1.36141	2.27061	10.6196
28.54	1.82519	4.51093	2.73413	5.68969	3.4486	13.0669	7.92003	2.65479	1.60911		28.54	1.82519	1.58694	2.00163	4.59693	9.33954
29.01	1.85029	2.39875	1.49095	5.14149	3.19572	12.4633	7.74662	2.90912	1.80818		29.01	1.85029	0.735015	1.57544	3.81895	8.91402
30.04	1.90529	4.37807	2.7278	6.13691	3.82367	15.1139	9.41685	2.604	1.62245		30.04	1.90529	1.62552	2.27855	5.61157	9.66829
30.2	1.91383	4.65274	2.94018	6.15491	3.88944	15.7177	9.93237	2.58051	1.63069		30.2	1.91383	1.71568	2.2696	5.79582	9.51553
30.3	1.91917	5.20311	3.18676	6.3822	3.90891	17.5444	10.7454	2.90686	1.78037		30.3	1.91917	1.81271	2.22349	6.11227	10.1272
30.4	1.92451	4.47271	2.74523	5.58159	3.42583	15.7829	9.68714	2.59506	1.59278		30.4	1.92451	1.5764	1.96722	5.56266	9.14624
30.5	1.92985	4.49315	2.65234	5.54032	3.2705	17.0923	10.0897	2.48498	1.46691		30.5	1.92985	1.48932	1.83642	5.66548	8.23683
31.01	1.94613	4.3372	2.76956	5.2131	3.32888	12.0807	7.71424	2.62348	1.67525		31.01	1.94613	2.20748	2.65328	6.14863	13.3525
31.96	1.98728	3.7356	2.36363	5.11495	3.2364	11.1786	7.07307	2.62902	1.66346		31.96	1.98728	1.87244	2.56384	5.6032	13.1778
32.97	2.03103	2.64055	1.66169	4.82313	3.03518	10.6777	6.71947	2.426	1.52668		32.97	2.03103	1.22004	2.22848	4.93355	11.2091
33.16	2.03926	4.49826	2.9902	3.87096	2.5732	19.6288	13.0482	2.0692	1.37549		33.16	2.03926	2.10773	1.81379	9.19736	9.69555
34	2.07565	3.52245	2.27498	5.11027	3.30046	11.4731	7.40992	2.67087	1.72498		34	2.07565	1.7174	2.49155	5.59382	13.0221
35.01	2.1194	7.56335	5.02223	4.144	2.75171	16.9995	11.2881	1.65673	1.10011		35.01	2.1194	3.70465	2.02979	8.32664	8.11495
36.11	2.16704	2.82244	1.80262	5.09849	3.25627	10.1029	6.45246	2.37375	1.51605		36.11	2.16704	1.4497	2.61876	5.18919	12.1924
37.48	2.22639	2.80898	1.74122	4.89887	3.03669	11.4082	7.07168	2.50187	1.55085		37.48	2.22639	1.42874	2.49172	5.80258	12.7253
37.81	2.24068	4.41313	2.75931	7.05148	4.40894	16.6341	10.4005	0.180599	0.11292		37.81	2.24068	2.37423	3.79363	8.949	0.971606
38.02	2.24978	3.3397	2.06517	5.46152	3.37724	10.0191	6.19551	2.44169	1.50987		38.02	2.24978	1.70021	2.78041	5.10062	12.4304
39.01	2.29266	2.22546	1.41959	5.21431	3.32614	7.69469	4.90833	1.64549	1.04963		39.01	2.29266	1.10708	2.59391	3.8278	8.18565
40.02	2.33641	2.38098	1.43164	6.52478	3.92323	9.75752	5.86702	2.37199	1.42624		40.02	2.33641	0.97019	2.65869	3.97595	9.66529
40.51	2.35764	1.68152	1.08971	5.15076	3.33795	7.61993	4.9381	1.79657	1.16427		40.51	2.35764	0.703018	2.15346	3.18578	7.51119
40.56	2.3598	1.9735	1.26206	4.73384	3.02731	7.39635	4.73	1.86196	1.19073		40.56	2.3598	0.853867	2.04817	3.20014	8.05605
40.61	2.36197	2.11507	1.32519	4.99685	3.13076	7.72882	4.84247	1.87712	1.17611		40.61	2.36197	0.898055	2.12165	3.28164	7.97024
40.66	2.36414	1.86254	1.13798	5.21297	3.18504	7.79402	4.76202	1.69062	1.03294		40.66	2.36414	0.865984	2.42376	3.62381	7.86047
40.71	2.3663	2.09353	1.3372	5.92508	3.78453	8.04679	5.13973	1.349	0.861646		40.71	2.3663	0.918415	2.59928	3.53005	5.91793
40.76	2.36847	1.68812	1.09744	2.51975	1.63807	2.26564	1.47288	0.553527	0.359845		40.76	2.36847	0.676552	1.00984	0.908003	2.21838
40.86	2.3728	1.84635	1.07073	1.39414	0.808487	1.18642	0.688029	0.209157	0.121294		40.86	2.3728	0.780397	0.589261	0.501466	0.884044
40.91	2.37497	0.412761	0.293197	0.671661	0.477102	0.247657	0.175918	0.0729605	0.0518261		40.91	2.37497	0.186782	0.303939	0.112069	0.33016
41.02	2.37973	0.953468	0.643563	1.50671	1.01699	1.04057	0.702358	0.21816	0.147252		41.02	2.37973	0.415545	0.656664	0.453508	0.950794
41.06	2.38146	0.86905	0.56514	1.68252	1.09413	1.19814	0.779147	0.232923	0.151469		41.06	2.38146	0.367109	0.710738	0.506126	0.983927
41.11	2.38363	1.06243	0.636487	1.20597	0.722483	0.652567	0.390944	0.202097	0.121074		41.11	2.38363	0.420613	0.477443	0.25835	0.8001
41.16	2.38579	1.59299	0.968746	3.36457	2.04609	2.3811	1.44802	0.53491	0.325295		41.16	2.38579	0.642487	1.357	0.960349	2.1574
41.21	2.38796	1.26055	0.778878	2.57321	1.58995	1.95806	1.20986	0.419344	0.259107		41.21	2.38796	0.518402	1.05823	0.805251	1.72455
41.26	2.39013	1.41915	0.933498	5.13083	3.375	7.65529	5.03556	1.78407	1.17354		41.26	2.39013	0.616246	2.22799	3.32421	7.7471
41.31	2.39229	1.42584	0.889303	5.89912	3.67931	8.85562	5.52329	1.97305	1.2306		41.31	2.39229	0.628401	2.59988	3.90288	8.69572
41.36	2.39446	1.93832	1.23084	5.98101	3.79796	8.87972	5.63865	1.96027	1.24478		41.36	2.39446	0.834863	2.5761	3.82462	8.44314
41.41	2.39662	2.22022	1.43478	5.8104	3.75488	8.97133	5.79758	2.03931	1.31787		41.41	2.39662	0.948234	2.48156	3.83157	8.70971
41.46	2.39879	1.83581	1.17332	6.09401	3.89485	9.14408	5.84423	2.02813	1.29624		41.46	2.39879	0.738785	2.45241	3.67985	8.16181
42.01	2.42261	2.01705	1.2568	6.48446	4.04041	8.71504	5.43026	1.56495	0.975107		42.01	2.42261	0.959397	3.08429	4.14526	7.44359
43.01	2.46593	1.69064	1.11422	4.63878	3.05721	7.14092	4.70626	1.77919	1.17259		43.01	2.46593	0.759175	2.08303	3.20661	7.98942
45.06	2.55473	3.50208	2.03018	7.61657	4.41539	10.8924	6.31439	2.33472	1.35346		45.06	2.55473	1.45131	3.15642	4.51396	9.67543
46.02	2.60408	1.86956	1.13451	4.99128	3.02887	7.18258	4.35861	1.59651	0.968815		46.02	2.60408	2.56662	6.85228	9.8606	21.9177
46.87	2.61673	1.97136	1.17569	7.2884	4.3467	10.6775	6.36792	3.55649	2.12104		46.87	2.61673	2.48789	9.19808	13.4752	44.8835
47.01	2.61881	2.53985	1.60326	5.60621	3.53888	8.11945	5.12534	2.06413	1.30297		47.01	2.61881	3.54177	7.81776	11.3224	28.7839
48.02	2.63385	2.71466	1.60492	6.56085	3.87881	9.59178	5.67072	2.10278	1.24318		48.02	2.63385	3.54474	8.56701	12.5247	27.4576
49.02	2.64873	2.50937	1.55839	6.03798	3.74976	8.32519	5.17018	1.63847	1.01754		49.02	2.64873	3.66914	8.8286	12.1729	23.9573
50.01	2.66346	2.35728	1.39447	6.44406	3.81204	9.53665	5.64148	2.17532	1.28683		50.01	2.66346	3.21271	8.78252	12.9974	29.6471
50.74	2.67433	2.99466	1.85863	7.25893	4.50524	11.2388	6.97533	3.17081	1.96796		50.74	2.67433	4.23908	10.2754	15.909	44.8844
51.19	2.68103	2.71407	1.67979	6.96762	4.31238	9.85358	6.09855	1.80184	1.11519		51.19	2.68103	3.6973	9.4918	13.4233	24.546
51.57	2.68668	3.25705	2.01447	6.02756	3.72801	8.64526	5.34705	1.72905	1.06941		51.57	2.68668	4.86881	9.0103	12.9234	25.8468
52.02	2.69338	1.83086	1.13629	5.37997	3.33896	7.53762	4.67806	1.72723	1.07197		52.02	2.69338	2.8226	8.29418	11.6206	26.6283
53.03	2.70841	2.65318	1.50367	7.42107	4.20583	10.6301	6.02453	2.20083	1.2473		53.03	2.70841	3.01544	8.43434	12.0815	25.0133
53.59	2.71675	2.49637	1.45969	6.57202	3.84282	9.71394	5.67997	2.11096	1.23433		53.59	2.71675	3.00099	7.90051	11.6775	25.3768
54.01	2.723	2.34458	1.36538	5.98806	3.48719	8.98756	5.23397	1.88348	1.09686		54.01	2.723	3.09593	7.90701	11.8677	24.8706
54.41	2.72895	1.47653	0.934984	4.58382	2.90261	6.93971	4.39442	1.6652	1.05445		54.41	2.72895	1.90672	5.9193	8.96157	21.5035
55.01	2.73788	1.46681	0.879277	5.83491	3.49772	7.42433	4.45049	1.31863	0.790448		55.01	2.73788	1.96107	7.80104	9.92603	17.6295
55.46	2.74458	2.08365	1.22929	6.4585	3.81034	9.11195	5.3758	1.83521	1.08272		55.46	2.74458	2.63739	8.1749	11.5335	23.2293
55.96	2.75202	2.90225	1.58691	7.49241	4.09675	10.7706	5.88921	2.1191	1.1587		55.96	2.75202	3.24743	8.38351	12.0516	23.7114
56.56	2.76095	1.99878	1.26316	4.75127	3.00263	7.24558	4.57895	1.7989	1.13684		56.56	2.76095	2.59801	6.17568	9.41778	23.3821
57.02	2.76779	2.58391	1.44305	8.53815	4.76834	11.2868	6.30341	1.83495	1.02478		57.02	2.76779	3.22299	10.6499	14.0784	22.8879
57.4	2.77345	1.92395	1.18301	5.04547	3.10239	6.91838	4.25401	1.18578	0.729122		57.4	2.77345	2.43585	6.3879	8.75913	15.0128
57.83	2.77985	2.12849	1.27367	5.71276	3.41847	8.36922	5.00808	3.18422	1.90541		57.83	2.77985	2.40653	6.45901	9.46248	36.0017
57.98	2.78208	1.86033	1.12915	5.26776	3.19734	7.68359	4.66367	1.7738	1.07664		57.98	2.78208	2.22546	6.30167	9.19166	21.2195
58.47	2.78938	1.86243	1.18194	4.80335	3.04832	7.21585	4.57935	1.6528	1.04891		58.47	2.78938	2.38515	6.15146	9.24105	21.1668
58.98	2.79697	2.76269	1.60763	6.22422	3.62193	9.20637	5.35727	1.93777	1.12761		58.98	2.79697	3.60338	8.11826	12.0079	25.2744
59.55	2.80545	1.3922	0.986966	4.21591	2.98877	6.10931	4.33104	1.39712	0.990449		59.55	2.80545	1.73867	5.26511	7.6297	17.4481
59.98	2.81185	2.10853	1.38468	5.37881	3.53229	7.69819	5.05544	1.62894	1.06973		59.98	2.81185	2.77877	7.08859	10.1452	21.4674
60.43	2.81855	2.32887	1.4661	5.59719	3.52362	7.7208	4.8605	1.62626	1.02379		60.43	2.81855	3.09974	7.44988	10.2764	21.6456
61	2.82703	1.55236	1.05699	4.53103	3.08513	6.38951	4.35056	1.35987	0.925921		61	2.82703	2.43874	7.11819	10.0379	21.3634
61.4	2.83298	1.1443	0.814686	3.73514	2.65923	5.08878	3.62296	0.847457	0.603347		61.4	2.83298	1.77414	5.79102	7.88972	13.1391
61.75	2.83819	2.45878	1.5883	6.44484	4.16318	8.59704	5.55344	1.91495	1.237		61.75	2.83819	3.80574	9.97545	13.3066	29.64
62.05	2.84266	1.82414	1.23046	4.9472	3.3371	6.50494	4.38787	1.13372	0.764743		62.05	2.84266	2.90868	7.88857	10.3725	18.0777
62.5	2.84935	1.54962	1.06994	4.81825	3.32675	6.57329	4.53852	1.31826	0.910192		62.5	2.84935	2.39182	7.4369	10.1458	20.3472
62.81	2.85397	1.65001	1.03926	4.82265	3.03757	8.08503	5.0924	2.76914	1.74416		62.81	2.85397	2.3871	6.97702	11.6968	40.0617
63.05	2.85754	2.98323	1.75487	7.20471	4.23814	9.65009	5.67662	1.75535	1.03258		63.05	2.85754	3.70267	8.94222	11.9773	21.7867
63.53	2.86468	1.71206	1.06739	5.95941	3.7154	7.98963	4.98115	1.46952	0.916175		63.53	2.86468	2.56365	8.92362	11.9637	22.0046
64.06	2.87257	1.37291	0.759686	7.81035	4.32177	10.0375	5.55415	1.91089	1.05737		64.06	2.87257	1.47816	8.40911	10.807	20.5739
64.65	2.88135	1.81045	1.15964	5.70292	3.65287	7.74149	4.95863	1.3955	0.893851		64.65	2.88135	2.70889	8.53302	11.5832	20.8802
65.01	2.88671	2.57408	1.61272	5.59144	3.50316	7.4548	4.6706	1.32381	0.829397		65.01	2.88671	4.09954	8.90505	11.8727	21.0833
65.41	2.89267	1.92802	1.22509	4.99073	3.17118	7.02306	4.46255	1.40335	0.891707		65.41	2.89267	3.12988	8.10178	11.401	22.7814
66.01	2.9016	1.83404	1.14244	5.51785	3.43711	7.76287	4.83555	1.51215	0.94193		66.01	2.9016	2.90635	8.74396	12.3016	23.9626
66.4	2.9074	2.03762	1.29755	5.20915	3.31718	7.31398	4.65753	1.52285	0.96975		66.4	2.9074	3.40354	8.70112	12.2169	25.437
67.01	2.91648	1.8494	1.15566	6.23107	3.89369	7.66792	4.79155	1.23697	0.772959		67.01	2.91648	2.73484	9.21432	11.3391	18.2919
67.62	2.92556	2.29097	1.45443	5.58152	3.54343	7.8739	4.99875	1.6213	1.02929		67.62	2.92556	3.67013	8.94157	12.614	25.9732
68.99	2.94595	1.92302	1.22004	5.5057	3.49303	7.60733	4.82639	1.49278	0.94708		68.99	2.94595	3.19492	9.14723	12.6389	24.8013
69.39	2.9519	1.74542	1.11706	5.78274	3.70092	7.83853	5.01661	1.52328	0.974887		69.39	2.9519	2.85641	9.46354	12.8279	24.9286
69.75	2.95726	2.40633	1.57103	7.20939	4.70681	9.77674	6.38297	2.17381	1.41922		69.75	2.95726	4.10584	12.3011	16.6817	37.091
70.54	2.96902	1.8412	1.24704	5.16958	3.50133	6.83506	4.62935	1.16803	0.791103		70.54	2.96902	2.92728	8.21897	10.8669	18.5702
70.85	2.97363	2.37317	1.3777	7.17069	4.16282	9.36238	5.43517	1.7608	1.0222		70.85	2.97363	2.67989	8.09748	10.5724	19.8838
72.17	2.99328	2.12336	1.34743	5.30473	3.36626	7.76124	4.9251	1.53028	0.971081		72.17	2.99328	3.08645	7.71081	11.2815	22.2437
72.65	3.00042	2.19199	1.40953	5.45708	3.5091	7.08636	4.55679	1.37409	0.883587		72.65	3.00042	3.30605	8.23059	10.6879	20.7245
73.01	3.00578	2.01371	1.26305	5.51893	3.46161	7.54288	4.73108	1.52905	0.959061		73.01	3.00578	2.98908	8.1921	11.1964	22.6967
73.47	3.01262	1.94732	1.2314	5.44753	3.44478	7.18029	4.5405	1.35533	0.857054		73.47	3.01262	2.92163	8.17314	10.7729	20.3346
74.01	3.02066	2.99297	1.97097	5.00823	3.2981	7.35309	4.84227	1.52974	1.00739		74.01	3.02066	4.32575	7.23842	10.6275	22.1094
74.49	3.02781	2.90687	1.91417	4.49384	2.95918	6.39512	4.21118	1.29052	0.849808		74.49	3.02781	4.63483	7.16513	10.1966	20.5766
75.18	3.03807	2.96993	1.90164	5.52407	3.53705	7.76142	4.96962	1.52457	0.976174		75.18	3.03807	4.80686	8.94076	12.5619	24.6752
75.62	3.04462	2.28984	1.47071	6.42954	4.12954	10.1325	6.50789	2.97679	1.91192		75.62	3.04462	3.40324	9.55582	15.0594	44.2422
76.39	3.04462	2.93691	1.82065	5.7743	3.57961	7.98147	4.94788	1.6032	0.99386		76.39	3.04462	3.96292	7.79156	10.7698	21.6329
77.01	3.05613	2.25646	1.54808	4.68264	3.2126	6.78211	4.65297	1.39202	0.955014		77.01	3.05613	3.11957	6.47377	9.37629	19.2447
79.05	3.094	2.15815	1.50308	5.84784	4.07285	7.8602	5.47439	1.76627	1.23016		79.05	3.094	3.12645	8.47162	11.3869	25.5875
80.98	3.12518	2.19114	1.53865	4.89778	3.43929	6.52729	4.58357	1.1763	0.826014		80.98	3.12518	4.96011	11.0872	14.7759	26.628
81.66	3.13362	1.8427	1.31213	4.53918	3.23221	6.21604	4.42625	1.16704	0.831016		81.66	3.13362	3.89827	9.60273	13.1502	24.689
82.11	3.13921	2.14159	1.45472	5.7428	3.90093	8.10025	5.50228	2.1101	1.43333		82.11	3.13921	4.64225	12.4485	17.5586	45.7398
82.59	3.14516	1.93369	1.24452	5.0055	3.22154	6.69886	4.31138	1.24102	0.798717		82.59	3.14516	3.74361	9.6906	12.9689	24.026
83.01	3.15038	1.81332	1.13584	4.7564	2.97936	6.55947	4.10878	1.33239	0.834596		83.01	3.15038	3.30409	8.66676	11.9522	24.2779
83.55	3.15708	1.7703	1.23439	4.53725	3.1637	5.90603	4.11812	1.02301	0.713317		83.55	3.15708	3.65388	9.36482	12.19	21.1148
84.02	3.16291	1.76792	1.2211	4.78739	3.30664	6.31114	4.35908	1.12413	0.776433		84.02	3.16291	3.56598	9.65641	12.7299	22.6743
86.04	3.18798	1.4569	0.973993	5.14998	3.44295	6.76951	4.52567	1.23396	0.824949		86.04	3.18798	2.93847	10.3872	13.6536	24.8882
87.02	3.20014	1.53825	1.07444	5.0147	3.50267	6.84032	4.77783	1.2882	0.899786		87.02	3.20014	3.24038	10.5636	14.4093	27.1365
88.02	3.21119	1.69693	1.14764	5.40303	3.6541	7.49365	5.06799	1.40506	0.950249		88.02	3.21119	4.49299	14.3057	19.841	37.202
88.68	3.21733	2.59882	1.7279	8.17212	5.43346	11.7481	7.81104	2.8765	1.91252		88.68	3.21733	6.49722	20.4308	29.371	71.9144
89.05	3.22077	1.9289	1.27456	6.01199	3.97256	8.54888	5.64886	1.69743	1.12162		89.05	3.22077	4.72078	14.7137	20.9225	41.5429
89.98	3.22942	1.6486	1.15875	4.89179	3.43828	5.96303	4.19123	0.862885	0.606495		89.98	3.22942	4.31666	12.8086	15.6135	22.5936
91.21	3.24087	0.968498	0.667753	3.57053	2.46178	4.10805	2.83239	0.506847	0.349457		91.21	3.24087	2.33617	8.61268	9.90926	12.226
91.98	3.24803	1.35105	0.910793	5.2044	3.50849	6.50141	4.38285	1.00551	0.677851		91.98	3.24803	3.13573	12.0792	15.0895	23.3375
93.03	3.2578	1.2354	0.843294	3.33634	2.27741	3.242	2.21301	0.312969	0.213635		93.03	3.2578	2.97743	8.04087	7.81351	7.54283
94.12	3.26794	1.34409	0.915211	3.38971	2.3081	3.56401	2.42679	0.345995	0.235593		94.12	3.26794	3.01415	7.60149	7.99236	7.759
94.37	3.27027	1.45726	1.00308	5.45467	3.75462	6.61067	4.55033	1.44401	0.993959		94.37	3.27027	3.52275	13.186	15.9805	34.9073
95.02	3.27632	1.47372	1.02427	3.97314	2.76144	4.41273	3.06697	0.517064	0.359374		95.02	3.27632	3.5998	9.70507	10.7788	12.6302
97.05	3.2952	1.73297	1.27782	3.74394	2.76062	5.25668	3.87605	0.98996	0.729954		97.05	3.2952	4.53765	9.80322	13.7642	25.9214
98.1	3.30497	1.2123	0.831083	4.17901	2.8649	4.03248	2.76445	0.548723	0.376175		98.1	3.30497	2.9489	10.1654	9.80896	13.3476
98.73	3.31083	1.44955	0.994999	5.27497	3.62085	6.85913	4.70825	1.47422	1.01194		98.73	3.31083	3.72601	13.5591	17.6311	37.8943
99.05	3.31381	1.1971	0.814134	3.2593	2.21662	3.63918	2.47497	0.481234	0.327282		99.05	3.31381	3.10576	8.45595	9.44151	12.4852
100.01	3.32274	1.30868	0.900953	4.19254	2.88633	5.43301	3.74032	0.815349	0.561321		100.01	3.32274	3.42265	10.9649	14.2092	21.3241
102.45	3.34231	1.08964	0.78057	4.13054	2.95894	4.83679	3.46487	1.1647	0.834343		102.45	3.34231	4.59902	17.4337	20.4145	49.1584
103.01	3.34559	0.932372	0.652657	3.47231	2.4306	4.05582	2.83906	0.545438	0.381804		103.01	3.34559	3.501	13.0383	15.2293	20.4808
104.36	3.3535	0.596862	0.404658	3.94931	2.67754	3.98844	2.70407	0.617927	0.41894		104.36	3.3535	2.09913	13.8895	14.0271	21.7321
105.03	3.35743	0.709343	0.476433	4.14635	2.78491	4.46413	2.99835	0.483299	0.32461		105.03	3.35743	2.45828	14.3695	15.4708	16.7491
106.03	3.36329	0.495831	0.332047	3.8807	2.59882	4.0906	2.73939	0.397491	0.266191		106.03	3.36329	1.62658	12.7307	13.4192	13.0397
107.07	3.36938	0.580577	0.382903	3.69352	2.43596	3.84236	2.53412	0.405348	0.267336		107.07	3.36938	1.81831	11.5678	12.0339	12.6951
108.02	3.37495	0.406044	0.259584	4.02288	2.57182	4.1315	2.64126	0.419241	0.26802		108.02	3.37495	1.24916	12.376	12.7102	12.8976
109.01	3.38075	0.971889	0.698488	3.39937	2.4431	3.95484	2.84231	0.500149	0.359453		109.01	3.38075	3.81422	13.341	15.5209	19.6285
109.57	3.38403	1.07619	0.72679	4.61399	3.11599	5.14489	3.47453	1.09841	0.741795		109.57	3.38403	4.08021	17.4932	19.506	41.6444
111.02	3.39253	1.07019	0.763952	3.45213	2.46429	4.21197	3.0067	0.625298	0.446366		111.02	3.39253	4.35638	14.0524	17.1455	25.4537
112.11	3.39892	1.09	0.779854	3.55942	2.54663	3.79622	2.71604	0.442767	0.316782		112.11	3.39892	4.41823	14.4278	15.3876	17.9472
113.01	3.40419	1.41168	0.911614	4.83658	3.12329	5.60752	3.62113	0.751329	0.485181		113.01	3.40419	5.36902	18.3948	21.3269	28.5751
114.08	3.41046	1.24575	0.895126	4.42664	3.18073	4.98301	3.5805	1.04096	0.747976		114.08	3.41046	4.8142	17.1067	19.2568	40.228
115.1	3.41644	1.14495	0.785638	3.92165	2.69094	4.82357	3.30982	0.681062	0.467328		115.1	3.41644	4.43964	15.2065	18.7038	26.4087
116	3.42171	0.671242	0.460847	3.95796	2.71737	4.16959	2.86267	0.512513	0.35187		116	3.42171	2.47631	14.6015	15.3823	18.9074
117.01	3.42763	0.702799	0.472791	3.90426	2.62649	4.44004	2.98692	0.566373	0.381014		117.01	3.42763	2.50002	13.8884	15.7943	20.1472
118.04	3.43367	0.5604	0.403159	3.06819	2.20729	2.83002	2.03595	0.259652	0.186797		118.04	3.43367	2.27388	12.4495	11.4831	10.5356
119.06	3.43965	1.09282	0.781826	4.60897	3.29736	5.03944	3.60534	1.04411	0.746979		119.06	3.43965	4.38303	18.4855	20.212	41.8767
120.01	3.44521	0.365606	0.259682	3.41151	2.42312	3.48544	2.47563	0.360731	0.256219		120.01	3.44521	1.51398	14.1271	14.4333	14.9379
121.03	3.45119	1.03148	0.73556	3.7331	2.66211	4.34941	3.10161	0.532932	0.380039		121.03	3.45119	4.19995	15.2003	17.7098	21.6997
122.01	3.45693	1.2738	0.857262	4.1441	2.78896	4.8636	3.27318	0.643848	0.433307		122.01	3.45693	4.74673	15.4427	18.1239	23.9926
123.01	3.46279	1.37488	0.972549	3.95893	2.80043	4.84826	3.42952	0.735922	0.52057		123.01	3.46279	5.7052	16.428	20.1183	30.5378
124.04	3.46883	1.58227	0.791614	6.744	3.37404	7.6125	3.80854	2.66174	1.33167		124.04	3.46883	3.52551	15.0265	16.9616	59.3069
124.27	3.47018	1.33965	0.882759	5.62216	3.7047	6.90124	4.54755	2.40325	1.58362		124.27	3.47018	4.54359	19.0682	23.4064	81.5093
125.06	3.47481	0.94497	0.671114	3.72696	2.64687	4.44514	3.15692	0.720445	0.511657		125.06	3.47481	3.70464	14.6111	17.4266	28.2442
126.07	3.48073	1.01469	0.736772	3.45151	2.50616	4.00413	2.90742	0.524518	0.380855		126.07	3.48073	4.16186	14.1567	16.4233	21.5136
127	3.48618	0.682692	0.501834	3.07858	2.26301	3.63624	2.67292	0.434049	0.319061		127	3.48618	2.89192	13.041	15.4033	18.3865
128.09	3.49257	0.848451	0.583082	4.3217	2.97001	4.53536	3.11684	0.419598	0.28836		128.09	3.49257	3.26504	16.6309	17.4531	16.1471
129.03	3.49807	0.534685	0.388966	3.61282	2.62821	4.09651	2.98008	0.473813	0.344684		129.03	3.49807	2.1555	14.5645	16.5144	19.101
129.83	3.50276	1.05782	0.795671	4.01613	3.02086	4.63089	3.48327	0.707562	0.532215		129.83	3.50276	4.48076	17.0118	19.6158	29.9713
131.01	3.50968	1.03692	0.772389	3.63819	2.71005	4.32739	3.22344	0.501867	0.373836		131.01	3.50968	4.34238	15.236	18.1222	21.0171
132.1	3.51607	0.682992	0.490487	2.77654	1.99396	3.09863	2.22526	0.355875	0.25557		132.1	3.51607	2.84566	11.5684	12.9103	14.8274
132.64	3.51923	0.875838	0.633332	2.91055	2.10466	3.37428	2.44	0.402886	0.291333		132.64	3.51923	3.43775	11.4242	13.2444	15.8137
133.09	3.52187	1.0768	0.745072	3.56805	2.46885	3.66112	2.53324	0.344576	0.238423		133.09	3.52187	4.06717	13.4768	13.8284	13.0149
134.11	3.52784	1.05004	0.578702	2.29912	1.26711	0.845508	0.465981	0.163623	0.0901769		134.11	3.52784	2.61505	5.72583	2.10568	4.07493
134.63	3.53089	1.88517	1.39343	6.24845	4.61857	8.95665	6.62035	2.38788	1.76501		134.63	3.53089	7.96953	26.4153	37.8641	100.947
135.06	3.53341	1.40814	1.02324	4.09578	2.97625	5.22914	3.79982	0.870761	0.63275		135.06	3.53341	6.05116	17.6007	22.471	37.419
136.05	3.53921	1.03746	0.759158	3.38559	2.47739	4.2536	3.11255	0.655676	0.479788		136.05	3.53921	4.53927	14.8132	18.611	28.6882
137.05	3.54507	0.967404	0.708906	3.05997	2.24233	3.25941	2.38847	0.333382	0.2443		137.05	3.54507	4.27668	13.5275	14.4091	14.7381
138.01	3.5507	1.04508	0.783721	3.33419	2.50036	3.87066	2.90267	0.469899	0.352384		138.01	3.5507	4.73715	15.1133	17.545	21.2997
139.01	3.55656	0.917172	0.696558	3.2664	2.48071	3.53586	2.68535	0.401658	0.305045		139.01	3.55656	4.23452	15.0807	16.3248	18.5443
139.45	3.55914	1.33757	0.982357	4.12538	3.02982	4.52755	3.32518	0.854025	0.627226		139.45	3.55914	6.14482	18.9521	20.7996	39.2341
140.02	3.56248	0.948584	0.701596	2.93454	2.17046	3.46802	2.56503	0.414341	0.306457		140.02	3.56248	4.26804	13.2036	15.6039	18.6428
141.05	3.56852	0.89506	0.651704	3.14235	2.28798	3.74548	2.72713	0.485398	0.353424		141.05	3.56852	3.87464	13.603	16.2139	21.0125
141.23	3.56957	1.1696	0.849702	3.30476	2.40087	3.21212	2.33357	0.463276	0.336565		141.23	3.56957	5.11591	14.4552	14.05	20.264
141.97	3.57391	1.14486	0.873588	2.99549	2.28572	3.54906	2.70812	0.431006	0.32888		141.97	3.57391	5.13491	13.4354	15.9182	19.3314
142.98	3.57983	0.968141	0.721305	3.03932	2.26442	3.36268	2.50533	0.327232	0.243801		142.98	3.57983	4.47865	14.06	15.5558	15.1378
143.71	3.5841	1.54796	1.14051	4.14022	3.05045	4.44264	3.27327	0.619699	0.456586		143.71	3.5841	7.3756	19.727	21.168	29.527
144.01	3.58586	1.02979	0.764812	3.22873	2.39794	3.36398	2.49838	0.407797	0.302865		144.01	3.58586	4.86049	15.2393	15.8776	19.2475
145.52	3.59471	1.21354	0.855077	3.83783	2.70418	5.04379	3.55392	0.718266	0.506099		145.52	3.59471	5.21051	16.4782	21.6562	30.8397
145.74	3.596	0.707715	0.391816	1.11776	0.618828	0.397314	0.219967	0.109261	0.0604908		145.74	3.596	2.07199	3.27247	1.16322	3.19886
145.94	3.59717	0.564432	0.334766	2.54135	1.50728	3.17493	1.88306	1.19518	0.708867		145.94	3.59717	1.786	8.04146	10.0462	37.8185
146.14	3.59834	1.25044	0.638406	6.22971	3.18054	6.90245	3.524	2.56341	1.30873		146.14	3.59834	2.89901	14.4429	16.0026	59.4298
146.65	3.59727	1.11804	0.62976	5.50409	3.10031	6.39516	3.60223	1.63904	0.923228		146.65	3.59727	3.63654	17.9027	20.801	53.3116
146.83	3.59826	1.73962	1.03178	5.63266	3.34077	6.73639	3.9954	0.805406	0.477692		146.83	3.59826	6.64397	21.5123	25.7277	30.7602
147.03	3.59936	1.8613	1.08464	5.80472	3.38258	7.93591	4.62449	1.51781	0.884471		147.03	3.59936	7.14473	22.2818	30.4625	58.262
147.23	3.60047	1.69084	0.944406	6.40171	3.57563	8.52935	4.764	1.6063	0.897186		147.23	3.60047	6.01854	22.7868	30.3602	57.1761
147.43	3.60157	1.9775	1.17705	6.25489	3.72306	7.69427	4.57981	1.16612	0.694105		147.43	3.60157	7.20562	22.7916	28.0364	42.4913
147.63	3.60267	2.06693	1.20551	7.2493	4.22806	9.33252	5.44307	1.7024	0.992903		147.63	3.60267	7.7316	27.1168	34.9093	63.6803
148.19	3.60576	1.60911	0.982004	4.69685	2.86639	5.74059	3.50336	0.961114	0.586548		148.19	3.60576	6.62831	19.3475	23.6469	39.5907
148.39	3.60687	1.22962	0.800488	4.12425	2.6849	5.05512	3.29089	0.851628	0.554412		148.39	3.60687	5.18774	17.4001	21.3274	35.9299
148.99	3.61017	0.77898	0.515458	2.99284	1.98039	3.52099	2.32987	0.352878	0.233503		148.99	3.61017	3.18968	12.2548	14.4174	14.4493
150.49	3.61845	1.69123	1.0111	5.79181	3.46263	5.99821	3.58602	0.901987	0.539252		150.49	3.61845	6.12075	20.9613	21.7082	32.644
151.01	3.62131	0.968558	0.571436	4.54254	2.68003	4.77235	2.81562	0.463147	0.27325		151.01	3.62131	3.48995	16.3679	17.196	16.6883
152	3.62678	1.07215	0.627023	4.82558	2.82212	4.85149	2.83728	0.502124	0.293656		152	3.62678	3.8007	17.1063	17.1982	17.7999
153.1	3.63284	0.881594	0.542497	3.63385	2.23612	4.20646	2.58849	0.469344	0.288815		153.1	3.63284	3.40315	14.0275	16.2379	18.1177
153.97	3.63764	1.28036	0.803352	5.34384	3.35296	5.74139	3.6024	0.860535	0.539937		153.97	3.63764	4.94213	20.627	22.1615	33.2163
154.98	3.64321	1.21572	0.767612	3.79954	2.39904	4.74942	2.99881	0.649196	0.409905		154.98	3.64321	4.78761	14.9629	18.7036	25.5658
156.1	3.64939	2.30325	1.25733	6.94872	3.79326	8.37437	4.57151	1.68078	0.917526		156.1	3.64939	6.53501	19.7156	23.7606	47.6888
157.02	3.65446	1.40443	0.865003	4.22924	2.60483	5.39757	3.32442	0.90491	0.557343		157.02	3.65446	5.51335	16.6026	21.1891	35.5238
160.01	3.67095	0.717522	0.434591	4.63519	2.80746	4.62802	2.80311	0.466389	0.282484		160.01	3.67095	2.40527	15.538	15.514	15.6342
160.61	3.67426	0.956903	0.597656	4.71441	2.94449	4.59314	2.86875	0.683818	0.427094		160.61	3.67426	3.54122	17.4466	16.9978	25.3061
161.04	3.67663	0.808928	0.485464	5.1267	3.0767	5.31037	3.18693	0.548167	0.328973		161.04	3.67663	2.66402	16.8836	17.4885	18.0527
162.05	3.6822	0.916354	0.537533	3.88168	2.27699	4.3985	2.58016	0.52782	0.309619		162.05	3.6822	3.1238	13.2324	14.9942	17.9931
162.92	3.687	0.87807	0.553733	4.52654	2.85455	4.32163	2.72533	0.54364	0.342833		162.92	3.687	3.26845	16.8492	16.0865	20.236
164.07	3.69334	1.03918	0.637998	4.1003	2.51736	4.68125	2.87403	0.490888	0.301378		164.07	3.69334	3.74975	14.7954	16.8917	17.7131
164.99	3.69842	1.26922	0.783408	5.47563	3.37975	5.24612	3.23809	0.463266	0.285944		164.99	3.69842	4.24747	18.3243	17.5562	15.5033
166.03	3.70415	0.85112	0.528516	4.01891	2.4956	4.08538	2.53688	0.406106	0.252178		166.03	3.70415	3.1308	14.7833	15.0278	14.9384
169.71	3.72445	1.24047	0.645394	5.671	2.95052	5.19964	2.70528	0.68536	0.35658		169.71	3.72445	3.49082	15.9588	14.6324	19.2868
170.71	3.72997	2.20043	1.24025	6.61137	3.72644	7.19341	4.0545	1.20904	0.681463		170.71	3.72997	7.68699	23.0961	25.1295	42.2365
171.08	3.73201	1.13711	0.725992	3.81906	2.43829	4.28852	2.73803	0.465402	0.297138		171.08	3.73201	4.33705	14.5663	16.3569	17.7509
172.02	3.73719	1.50071	0.798311	5.66549	3.01379	6.68718	3.55728	0.734749	0.390853		172.02	3.73719	4.22442	15.948	18.824	20.6828
172.93	3.74221	1.41347	0.749152	5.70571	3.02408	6.13682	3.25257	0.651374	0.345234		172.93	3.74221	4.09699	16.5382	17.7878	18.8803
174.06	3.74844	2.64749	1.23517	7.18656	3.35285	7.97898	3.72255	0.817983	0.381625		174.06	3.74844	6.26368	17.0027	18.8774	19.3526
176.01	3.7592	1.74814	1.0157	5.67895	3.29956	5.90371	3.43015	0.571391	0.331988		176.01	3.7592	5.72033	18.5829	19.3184	18.6973
176.45	3.76162	1.72708	1.05957	5.56728	3.41552	5.48992	3.36806	0.68128	0.417965		176.45	3.76162	6.44658	20.7807	20.4919	25.4297
177.01	3.76471	1.35406	0.783573	5.19437	3.00591	5.23916	3.03182	0.469754	0.271839		177.01	3.76471	4.38592	16.8251	16.9701	15.2158
177.99	3.77012	1.33087	0.827079	4.00271	2.48751	4.24043	2.63525	0.425879	0.264665		177.99	3.77012	5.16529	15.5351	16.4577	16.5289
179.07	3.77607	0.864282	0.571606	3.5165	2.32569	3.4421	2.27648	0.298365	0.197328		179.07	3.77607	3.78745	15.41	15.0839	13.0749
180.01	3.78126	1.39548	0.762278	4.97801	2.71923	4.69609	2.56523	1.39184	0.760289		180.01	3.78126	3.67286	13.102	12.36	36.6328
181.18	3.78771	2.15803	0.955576	6.89563	3.05338	7.71137	3.41459	0.961044	0.42555		181.18	3.78771	5.05121	16.1403	18.0497	22.4947
181.5	3.78947	1.47413	0.970997	4.55173	2.99819	4.60934	3.03614	0.754321	0.496866		181.5	3.78947	6.09814	18.8295	19.0678	31.2046
181.99	3.79218	1.08547	0.698049	3.30144	2.1231	3.27249	2.10449	0.354587	0.228029		181.99	3.79218	4.4361	13.4923	13.374	14.4913
183.04	3.79797	1.79492	0.953899	5.32801	2.83154	5.50055	2.92324	0.588269	0.312633		183.04	3.79797	5.52895	16.4121	16.9436	18.1207
184.01	3.80332	0.839781	0.559833	3.00292	2.00187	2.91824	1.94542	0.293923	0.195941		184.01	3.80332	3.58608	12.8232	12.4616	12.5513
184.99	3.80872	0.956521	0.627611	2.87435	1.88597	2.98913	1.96128	0.296522	0.194559		184.99	3.80872	4.0125	12.0576	12.5391	12.4388
186.08	3.81473	0.579912	0.398591	3.34208	2.29711	3.17613	2.18305	0.275681	0.189484		186.08	3.81473	2.1213	12.2252	11.6182	10.0843
187.02	3.81992	0.689309	0.470239	2.92703	1.99678	2.88784	1.97005	0.267017	0.182156		187.02	3.81992	2.79885	11.8848	11.7257	10.8419
188.01	3.82538	0.95507	0.559055	3.86697	2.26355	3.80967	2.23001	0.351253	0.205608		188.01	3.82538	3.00284	12.1581	11.978	11.0438
188.98	3.83073	0.97675	0.568841	3.64996	2.12567	3.59855	2.09573	0.339292	0.197597		188.98	3.83073	3.12642	11.6829	11.5184	10.8602
190.18	3.83735	0.876951	0.557292	4.01212	2.54965	3.54288	2.25146	0.386736	0.245766		190.18	3.83735	3.11375	14.2456	12.5795	13.7316
191.01	3.84192	1.24716	0.806375	3.45942	2.23676	3.44407	2.22684	0.347285	0.224544		191.01	3.84192	4.55877	12.6453	12.5892	12.6944
192.01	3.84744	1.15316	0.768726	3.67303	2.44854	3.76699	2.51117	0.347656	0.231757		192.01	3.84744	4.43876	14.1383	14.4999	13.382
193.37	3.85494	0.705086	0.414581	4.09555	2.40813	3.41463	2.00776	0.290093	0.170571		193.37	3.85494	2.23799	12.9995	10.8383	9.20774
194.02	3.85853	0.87872	0.584031	3.23369	2.14923	3.16339	2.10251	0.318189	0.211481		194.02	3.85853	3.30009	12.1443	11.8803	11.9498
194.93	3.86354	1.37599	0.882757	3.27961	2.10401	3.22647	2.06991	0.309361	0.198468		194.93	3.86354	5.0991	12.1534	11.9565	11.4642
196.47	3.87204	0.880752	0.550169	3.77687	2.35925	3.52301	2.20068	0.330541	0.206475		196.47	3.87204	2.93616	12.591	11.7446	11.0192
196.49	3.87215	0.846893	0.522079	3.8336	2.36328	3.81666	2.35284	0.352307	0.217185		196.49	3.87215	2.78551	12.6091	12.5534	11.5877
196.84	3.87408	0.257221	0.179416	2.09035	1.45806	1.32469	0.923995	0.134698	0.0939544		196.84	3.87408	1.08726	8.83584	5.59941	5.69364
196.99	3.87491	0.713848	0.479768	3.2837	2.20693	3.06955	2.063	0.264124	0.177514		196.99	3.87491	2.93069	13.4812	12.602	10.8436
197.41	3.87722	0.471026	0.274038	2.18018	1.26841	1.33368	0.77592	0.157861	0.091842		197.41	3.87722	1.44691	6.69711	4.09681	4.84921
197.56	3.87805	1.02128	0.495183	2.25596	1.09384	0.929822	0.450839	0.21767	0.105541		197.56	3.87805	1.89929	4.19545	1.7292	4.04804
197.71	3.87888	0.0871635	0.0466276	3.33712	1.78517	1.7607	0.941878	0.38601	0.206494		197.71	3.87888	0.181463	6.94745	3.66556	8.03623
197.86	3.8797	0.377543	0.183911	4.07243	1.98379	3.40292	1.65765	1.10998	0.540698		197.86	3.8797	0.783656	8.45304	7.06336	23.0395
198.01	3.88053	0.690766	0.350906	4.00184	2.03291	3.09003	1.56972	1.01312	0.514662		198.01	3.88053	1.56371	9.05909	6.99499	22.9344
198.16	3.88136	0.750414	0.342358	3.62075	1.65188	4.12728	1.88297	1.12328	0.512468		198.16	3.88136	1.48992	7.18888	8.19457	22.3023
198.48	3.88312	1.48457	0.743852	5.83809	2.9252	6.38367	3.19856	1.53653	0.769886		198.48	3.88312	3.48861	13.7189	15.001	36.1071
198.71	3.88439	0.724806	0.401076	5.35269	2.96194	6.43265	3.55955	1.27022	0.702885		198.71	3.88439	2.03309	15.0144	18.0437	35.63
198.86	3.88522	1.71063	0.928966	7.0509	3.82903	8.77086	4.76306	1.53646	0.834381		198.86	3.88522	4.84363	19.9646	24.8346	43.5046
199.01	3.88605	1.74438	1.00253	5.47375	3.14588	6.95346	3.9963	1.21024	0.69555		199.01	3.88605	5.42103	17.0108	21.6093	37.6107
199.16	3.88687	1.36379	0.810555	5.87022	3.48891	6.7715	4.02458	1.0519	0.625184		199.16	3.88687	4.3606	18.7695	21.6513	33.6335
199.31	3.8877	1.1275	0.706838	4.69256	2.94179	5.30464	3.3255	0.733414	0.459781		199.31	3.8877	3.97946	16.5621	18.7224	25.8854
200.7	3.89537	1.83369	1.12896	5.37094	3.30675	5.26531	3.24172	0.485928	0.299173		200.7	3.89537	7.49653	21.9576	21.5258	19.8658
200.9	3.89647	0.643716	0.406279	3.41565	2.15578	3.22848	2.03764	0.288187	0.181888		200.9	3.89647	2.66942	14.1644	13.3882	11.9508
202.01	3.90259	0.977458	0.594816	4.83664	2.94326	4.62071	2.81186	0.347442	0.21143		202.01	3.90259	3.89461	19.2712	18.4109	13.8436
202.99	3.908	1.11875	0.729884	3.45888	2.2566	3.29454	2.14938	0.298592	0.194804		202.99	3.908	4.62934	14.3126	13.6326	12.3555
204	3.91357	0.934089	0.653086	3.543	2.47715	3.66163	2.5601	0.390449	0.27299		204	3.91357	4.28011	16.2344	16.778	17.8908
205	3.91908	1.04959	0.652282	3.72467	2.31475	3.22178	2.00222	0.276544	0.171862		205	3.91908	3.98159	14.1294	12.2217	10.4906
206.07	3.92498	0.964675	0.675247	3.27546	2.29273	2.37288	1.66095	0.229526	0.160662		206.07	3.92498	3.33738	11.3317	8.20918	7.94065
207.04	3.93033	0.443441	0.284656	3.38256	2.17135	2.13738	1.37204	0.150326	0.0964983		207.04	3.93033	1.65623	12.6337	7.98304	5.61463
208.13	3.93635	0.605941	0.401068	3.65019	2.41603	2.90044	1.91978	0.221371	0.146524		208.13	3.93635	2.35141	14.1649	11.2554	8.59048
209.07	3.94153	0.720296	0.476493	3.3962	2.24666	3.1693	2.09657	0.278214	0.184045		209.07	3.94153	2.96239	13.9677	13.0345	11.4422
209.72	3.94512	1.63797	1.06946	4.82937	3.15317	4.48553	2.92867	0.458633	0.299448		209.72	3.94512	6.83463	20.1511	18.7164	19.137
210.02	3.94677	1.13096	0.728605	3.566	2.29735	2.9579	1.90558	0.239242	0.154128		210.02	3.94677	4.47177	14.0998	11.6954	9.45951
210.78	3.95096	0.904072	0.60937	2.95631	1.99264	2.56907	1.73163	0.229785	0.154882		210.78	3.95096	3.89461	12.7354	11.0672	9.89881
212.01	3.95775	1.33558	0.869362	4.09847	2.66781	3.60605	2.34728	0.399887	0.260297		212.01	3.95775	5.26004	16.1414	14.2021	15.7492
213.17	3.96414	1.00671	0.574915	2.86242	1.63468	2.46085	1.40535	0.26622	0.152033		213.17	3.96414	2.85742	8.12459	6.9848	7.55628
213.92	3.96828	0.224436	0.124421	1.33328	0.739133	0.311507	0.172691	0.117716	0.0652588		213.92	3.96828	0.451117	2.67989	0.626129	2.3661
215.14	3.97501	0.418776	0.233388	1.68988	0.941789	0.576433	0.321252	0.191816	0.106901		215.14	3.97501	0.876297	3.53612	1.2062	4.01379
216.09	3.98025	1.04093	0.602616	3.9671	2.29664	3.30785	1.91498	0.289147	0.167393		216.09	3.98025	2.77948	10.5929	8.83255	7.72076
216.64	3.98328	1.42209	0.837928	4.6105	2.71662	4.40357	2.59469	0.375627	0.221329		216.64	3.98328	4.25671	13.8005	13.1811	11.2436
216.67	3.98345	2.28437	1.3114	5.76317	3.30848	5.78707	3.3222	0.678899	0.389738		216.67	3.98345	6.95566	17.5482	17.621	20.6717
218.01	3.99084	1.07665	0.743274	2.95299	2.03862	2.82899	1.95302	0.244288	0.168646		218.01	3.99084	4.68573	12.8518	12.3122	10.6318
218.92	3.99586	0.889934	0.634329	2.76992	1.97435	2.21742	1.58054	0.170571	0.12158		218.92	3.99586	4.03165	12.5485	10.0455	7.72733
220.23	4.00308	1.23173	0.835694	2.99886	2.03464	2.91511	1.97781	0.267697	0.181624		220.23	4.00308	5.20868	12.6814	12.3272	11.3202
220.98	4.00722	1.03474	0.674042	3.17079	2.0655	2.78929	1.81698	0.254635	0.165873		220.98	4.00722	4.09439	12.5466	11.0371	10.0758
221.65	4.01091	1.39023	0.899623	4.00303	2.59037	3.54001	2.29075	0.279403	0.180802		221.65	4.01091	5.69458	16.397	14.5003	11.4447
221.98	4.01273	1.19272	0.750477	3.38922	2.13256	3.41594	2.14937	0.312015	0.196325		221.98	4.01273	4.53756	12.8939	12.9956	11.8703
223.36	4.02034	0.12869	0.0685749	1.28392	0.68416	0.233683	0.124522	0.103266	0.0550272		223.36	4.02034	0.331847	3.31078	0.602585	2.66287
											227.01	4.04047	3.26097	13.3116	12.632	11.3276
											228.7	4.04979	4.06729	12.5713	13.3882	12.7781
											229.82	4.05597	4.65614	13.9788	14.0202	13.9684
											235.93	4.08967	3.40987	11.3662	7.13138	5.8921
											236.09	4.09055	5.73138	16.1964	13.8372	13.7007
											236.14	4.09083	4.34082	13.5267	10.8186	8.8152
											236.79	4.09441	3.61249	12.5164	7.80987	6.28574
											241.01	4.11769	5.8394	14.6538	13.0311	10.6339
											241.71	4.12155	8.60525	24.5432	21.2536	24.723
											241.91	4.12265	6.49497	17.6844	16.8869	16.0209
											243.02	4.12877	6.26968	17.6539	18.885	20.8609
											244.35	4.13611	6.64492	19.2101	19.3968	21.9599
											246.17	4.14615	9.45904	26.5498	28.2077	49.0458
											247.17	4.15166	6.29629	16.3148	16.3333	16.963
											247.25	4.1521	5.22132	16.8083	15.6205	15.5334
											249.66	4.16539	7.64198	20.4829	22.9013	43.3127
											250.01	4.16732	5.00656	11.0395	7.90321	7.15223
											250.99	4.17273	6.08396	18.1302	21.2309	30.3778
											253.15	4.18464	6.2618	17.4951	19.3547	26.7929
											253.94	4.18828	14.0288	38.5354	41.151	67.8907
											259.03	4.20638	7.55953	34.6771	39.4305	60.2343
											260.12	4.21025	14.5138	43.3746	46.9106	89.3634
											261.03	4.21349	9.65677	31.4404	35.0185	47.7248
											281.64	4.28677	4.71043	20.8013	14.7908	10.8811
											281.96	4.28791	4.86048	20.657	14.3654	11.0711
											283.08	4.29189	8.31448	32.4222	23.142	22.4491
											283.81	4.29449	3.90758	11.2443	5.94378	7.23567
											284.99	4.29868	5.9536	22.0439	25.5228	43.4354
											286.35	4.3	4.93518	13.7955	12.9302	11.4496
											286.97	4.30329	5.68128	15.775	15.5604	14.2032
											291.43	4.32699	5.52216	16.2743	13.1819	11.4006

## Sheet: Fig. 5
Fig. 4a	ARM	εNd	Age offset between ARM and εNd (ka)	Section	ref of εNd	Fig. 4b	ARM	kaolinite	Section	Fig. 4c	ARM	Zr/Y	Section	Fig. 4d	Zr/Y	εNd	Section	ref of εNd
	4.04891	-3	0	A	Rahaman et al., 2025		4.33881	19.144	A		4.04891	6.22234	A		6.98716	-2.88852	A	Rahaman et al., 2025
	4.33881	-3.33125	-3.99744	A			5.27211	12.9012	A		4.33881	6.93695	A		6.22234	-3	A
	3.73168	-2.88035	-0.99936	A			4.36262	29.0468	A		3.90138	6.81362	A		7.39534	-2.53	A
	5.48245	-3.0044	0	A			5.3254	19.2466	A		3.73168	8.43531	A		6.86324	-2.54	A
	5.0324	-2.84405	-2.21903e-14	A			3.40883	18.1867	A		4.0409	7.17673	A		5.40844	-3.33125	A
	4.81203	-2.91	0	A			5.74804	36.1151	A		7.21379	6.89081	A		8.36499	-2.88035	A
	4.59446	-0.96	-2.21903e-14	A			4.84188	20.7839	A		4.12928	7.26962	A		6.41685	-3.0044	A
	4.24021	-2.96	4.9968	A			4.69463	23.4271	A		3.99073	7.15385	A		7.1216	-2.84405	A
	3.85484	-2.45409	3.49776	A			0.94192	17.6796	B		4.33947	7.62871	A		6.67144	-2.91	A
	2.85779	-3.05167	-2.99808	A			3.91143	24.4679	B		5.48245	6.41685	A		7.30424	-0.96	A
	4.58236	-0.62	1.99872	A			3.26723	26.3569	B		4.66478	5.98537	A		6.46927	-2.96	A
	6.67956	-0.41	2.99808	A			3.90612	13.4641	B		5.77597	7.37678	A		7.41145	-2.45409	A
	4.57743	-3.54127	0.49968	A			2.71458	19.7338	B		5.27211	8.46112	A		6.0715	-3.05167	A
	6.65271	-3.72881	0.49968	A			1.99913	14.1984	C		4.86099	8.01043	A		7.44455	-3.41848	A
	5.19174	-3.35879	-3.99744	A			1.51052	3.18224	C		3.96265	5.98846	A		7.65173	-0.62	A
	4.7802	-3.38	0.99936	A			1.93683	8.71639	C		5.0324	7.1216	A		8.32121	-0.41	A
	4.61481	-3.48668	1.99872	A			1.91354	8.68495	C		4.34619	6.2388	A		6.81977	-2.70638	A
	5.07614	-4.34182	-8.8761e-14	A			2.64923	15.3912	C		4.57165	7.07854	A		7.05845	-3.54127	A
	4.57247	-3.08	0	A			0.74974	9.08489	C		4.40626	6.35858	A		7.25611	-3.72881	A
	5.3254	-3.30802	-1.99872	A			0.81392	9.8627	C		4.2248	6.58859	A		7.51965	-3.35879	A
	5.89098	-3.77829	-1.63716	B			1.65676	20.4944	C		4.5555	7.55393	A		6.36629	-3.38	A
	3.91143	-2.55747	0.74416	B			1.66503	14.415	C		4.81203	6.67144	A		7.66081	-3.48668	A
	5.98713	-3.80698	-1.93482	B			1.99828	14.4702	C		4.5605	6.84518	A		7.04868	-4.2195	A
	3.30476	-3.23198	-0.4465	B			0.77959	10.8557	C		4.8634	6.62494	A		6.93583	-4.34182	A
	3.50756	-2.73135	2.08366	B			0.76498	7.60836	C		4.70456	7.21761	A		5.76551	-6.60493	A
	3.59561	-3.05448	-3.42315	B			1.52392	8.29752	C		4.75967	7.76713	A		6.20418	-4.1446	A
	3.54132	-2.97693	-1.48833	B			0.74269	10.2428	C		4.59446	7.30424	A		7.31099	-3.18	A
	3.05148	-3.7898	0.74416	B			0.51438	10.8087	C		4.64644	7.03551	A		6.21342	-3.36	A
	2.48904	-3.45098	0	B			0.59198	8.65423	C		7.06602	7.05029	A		6.21342	-3.37641	A
	3.26723	-3.07124	1.48833	B			0.46071	6.57427	C		4.48559	7.05804	A		7.57558	-3.08	A
	3.25853	-3.01854	1.48833	B			1.47676	6.96487	C		4.32021	8.35755	A		6.34506	-3.76331	A
	2.09149	-3.06708	-2.82782	B			0.76208	11.0585	C		3.72892	6.84821	A		6.70436	-3.4246	A
	5.02629	-3.66748	-1.04183	B			0.2478	9.10436	C		4.24021	6.96784	A		7.09404	-3.17337	A
	3.54903	-2.87062	-1.78599	B			0.20584	5.24174	C		3.85484	6.20886	A		5.77694	-3.30802	A
	2.45711	-4.0252	-2.08366	B			0.4257	11.418	C		4.21399	5.99862	A		6.7371	-4.26	A
	3.02478	-3.286	-0.29767	B			0.10556	5.58612	C		2.85779	6.37288	A		6.86492	-3.54424	A
	3.02908	-3.12063	1.19066	B			0.53825	9.46818	C		4.58236	7.06347	A		8.04316	-3.68856	B
	2.96397	-3.39572	0.893	B			0.92442	13.744	C		5.12715	6.67839	A		7.3329	-3.77829	B
	4.0664	-2.86669	-2.08366	B			1.82403	11.6651	C		8.74248	7.44314	A		6.64622	-2.35996	B
	5.4109	-3.29551	-1.48833	B			1.1342	11.9501	C		6.67956	8.48412	A		5.69295	-3.18797	B
	2.71385	-3.56166	-3.72082	B			1.7057	16.0787	C		4.84329	7.10311	A		6.86387	-2.55747	B
	2.72507	-2.82497	-1.48833	B			2.17067	13.9788	C		4.63223	8.09402	A		7.03458	-3.80698	B
	2.9198	-2.91962	0.74416	B			0.20082	8.36005	C		4.55986	6.12197	A		6.7617	-3.23198	B
	2.30125	-3.47826	1.48833	B			0.40957	9.42547	C		4.57743	7.15556	A		7.20783	-2.73135	B
	3.11305	-3.61853	-3.42315	B							3.81325	8.38539	A		6.48558	-3.05448	B
	3.1445	-3.47121	-1.19066	B							3.39813	7.51365	A		7.30537	-2.97693	B
	2.41421	-3.80407	-1.93482	B							4.70207	5.10658	A		5.37489	-3.7898	B
	2.60651	-3.96286	1.63716	B							5.42316	5.92046	A		6.51188	-3.45098	B
	2.84683	-4.84613	-0.59533	B							4.29136	5.84364	A		6.89948	-3.07124	B
	3.08731	-4.37793	2.23249	B							6.65271	7.36762	A		6.89644	-3.01854	B
	2.73194	-5.24848	3.57198	B							7.45858	6.07154	A		7.01187	-3.06708	B
	2.92807	-5.46186	3.72082	B							7.30945	9.02944	A		9.03681	-3.66748	B
	2.691	-4.79	4.76264	B							7.12139	7.42482	A		6.98312	-2.87062	B
	3.17003	-3.96713	2.67899	B							7.12843	7.99113	A		7.45964	-4.0252	B
	5.62048	-5.22292	4.31615	B							7.1617	7.04408	A		7.08314	-3.286	B
	3.3826	-3.64	1.29945	B							5.19174	8.20412	A		6.93052	-3.12063	B
	2.99492	-5.02462	0	B							4.97936	7.18907	A		6.51954	-3.39572	B
	3.90612	-4.91434	2.97017	B							4.74516	8.23063	A		7.1525	-2.86669	B
	2.43247	-6.14558	-3.10263	B							3.74078	6.95083	A		7.40247	-3.29551	B
	2.34416	-5.96	-0.99284	B							4.98922	6.91315	A		7.34191	-3.56166	B
	2.36566	-5.66	0.62053	B							4.7802	6.36691	A		7.43045	-2.82497	B
	2.054	-5.9134	0.74463	B							5.01798	6.24136	A		7.58686	-2.91962	B
	2.20251	-6.31034	1.73747	B							5.08548	6.75	A		6.44233	-3.47826	B
	2.41116	-5.10077	3.97136	B							4.37228	5.86681	A		6.28041	-4.07872	B
	3.06369	-5.03324	0.55825	C							5.05195	6.89476	A		6.82877	-3.61853	B
	1.68927	-5.52746	-2.97731	C							4.92264	7.10203	A		7.07801	-3.47121	B
	1.79332	-5.64843	-1.11649	C							4.36262	7.88749	A		6.47457	-3.80407	B
	0.57677	-5.74971	4.46596	C							4.52756	7.09849	A		6.45191	-3.96286	B
	2.63807	-5.77411	2.23298	C							4.14253	7.57121	A		6.4282	-4.84613	B
	1.99913	-6.60493	2.88427	C							4.94887	6.88767	A		7.50714	-4.37793	B
	2.72008	-7.04762	-1.58169	C							3.93388	6.5198	A		5.54541	-5.24848	B
	0.89322	-6.9	0.55825	C							4.61481	8.31049	A		7.01482	-5.46186	B
	1.51052	-6.9	1.86082	C							4.62251	7.54927	A		6.22217	-4.79	B
	2.29027	-6.85619	-0.23441	C							3.65202	8.21497	A		7.02868	-3.96713	B
	0.97142	-6.74635	-0.29302	C							4.77863	7.33707	A		6.73924	-5.22292	B
	1.07173	-4.77	1.46508	C							4.18888	7.70095	A		7.37664	-3.64	B
	0.84181	-7.2796	0.76184	C							5.07614	6.93583	A		6.5668	-5.02462	B
	0.67466	-7.38979	1.34787	C							4.57247	7.57558	A		6.15765	-3.04	B
	0.64236	-7.25085	1.69949	C							5.3254	6.27179	A		6.61314	-3.59	B
	0.6284	-7.58348	-0.64464	C							4.74498	8.04325	A		6.53719	-5.42117	B
	0.92077	-8.04617	0	C							4.91096	7.34094	A		6.48239	-4.91434	B
	1.93683	-7.63597	-0.0586	C							5.70444	6.7269	A		6.57258	-4.56781	B
	0.83988	-7.50911	-2.05111	C							5.41562	7.11499	A		6.24095	-5.75	B
	1.34007	-6.40433	2.34413	C							5.3887	7.13757	A		5.87174	-6.14558	B
	1.89029	-5.97498	-0.70324	C							4.49647	7.12345	A		5.36239	-5.96	B
	1.24328	-5.63427	-0.23441	C							4.46442	6.94273	A		5.32115	-5.66	B
	0.89034	-6.58935	0.93765	C							3.94526	6.70971	A		5.76041	-5.9134	B
	0.48612	-5.46	1.8753	C							1.10644	5.54206	A		5.57172	-6.31034	B
	0.6768	-6.71467	0	C							2.78382	5.9927	A		6.2983	-6.11	B
	0.97431	-6.67646	0.46883	C							2.49257	5.78308	A		6.75961	-6.31919	B
	1.35822	-6.94367	1.7581	C							2.54342	5.43813	A		5.90271	-4.91604	B
	1.26712	-6.7344	-0.58603	C							2.8274	5.94019	A		6.03219	-5.10077	B
	0.74974	-4.34	0.99625	C							3.03942	6.26798	A		6.63186	-5.14292	B
	1.51052	-5.77748	0.37216	C	Horikawa et al., 2026						3.60097	6.93978	A		5.45695	-5.03324	C
	0.97142	-6.28646	0.82045	C							3.87533	7.82012	A		5.74546	-5.52746	C
	1.35822	-6.43786	-1.05486	C							3.40883	6.0641	A		5.83749	-5.64843	C
	1.35822	-7.03995	1.52368	C							10.1715	7.18535	A		4.80155	-5.74971	C
	3.64453	-6.78527	0.23441	C							5.23433	7.20389	A		5.40465	-5.77411	C
	1.28278	-6.07104	-0.11721	C							5.28363	6.97961	A		5.59677	-5.61921	C
	1.34754	-5.9201	-1.40648	C							5.74804	6.48301	A		6.18031	-5.80192	C
	0.13996	-5.05333	-0.35162	C							6.06928	7.4507	A		5.42057	-6.60493	C
	1.65676	-4.646	-0.35162	C							6.65599	6.45497	A		5.13077	-7.04762	C
	2.60673	-4.8397	0.82045	C							6.0316	7.20836	A		5.00121	-6.9	C
	2.20762	-5.06621	-0.49637	C							4.59779	6.62732	A		5.16005	-6.9	C
	2.41832	-4.67234	0.44122	C							5.46245	6.61015	A		5.40025	-7.33675	C
	2.65949	-4.99918	1.21335	C							3.92439	6.52438	A		6.55277	-6.44	C
	0.54467	-5.39467	0.77213	C							5.76543	7.10799	A		4.95608	-7.39402	C
	1.52392	-6.0784	0.55152	C							4.74804	7.36282	A		5.43261	-6.85619	C
	0.93702	-5.8944	0.1103	C							5.24284	7.76483	A		5.18484	-6.74635	C
	0.60305	-5.67922	1.26851	C							3.9117	6.79353	A		5.28616	-6.45	C
	0.48607	-6.34871	2.92308	C							5.90125	7.69492	A		5.86038	-7.02357	C
	0.20184	-6.29321	-0.93759	C							5.08526	7.77095	A		5.69917	-4.77	C
	0.20184	-6.08252	0.22061	C							4.72441	6.58426	A		5.21604	-7.2796	C
	0.33417	-4.75545	-0.33091	C							4.84188	6.56616	A		5.12773	-7.7	C
	0.92603	-4.6989	0.49637	C							4.72492	6.13483	A		5.16124	-7.38979	C
	1.47676	-5.20603	0.22061	C							5.00213	6.69017	A		4.80971	-7.03253	C
	1.07078	-6.16193	3.64006	C							4.49387	6.69749	A		5.07758	-7.25085	C
											4.02592	6.70956	A		5.78824	-7.58348	C
											5.15959	7.26563	A		5.23238	-8.04617	C
											5.09319	6.74571	A		5.60813	-7.63597	C
											4.33333	6.15516	A		5.08294	-7.2	C
											3.74836	5.82626	A		5.50805	-9.71	C
											5.03539	7.11234	A		5.17491	-7.50911	C
											3.13421	5.94477	A		5.32661	-6.40433	C
											4.66489	6.72316	A		5.07328	-5.97498	C
											4.81259	6.91067	A		5.65558	-6.44858	C
											0.36644	6.54538	A		5.82625	-5.63427	C
											4.69463	7.43112	A		5.50906	-6.63706	C
											3.23372	6.20835	A		5.58881	-6.58935	C
											4.0063	6.9448	B		5.21116	-6.3995	C
											3.18963	6.13001	B		5.24238	-5.46	C
											3.42954	7.61783	B		4.88837	-6.71467	C
											3.40154	6.12108	B		5.58955	-6.73779	C
											3.36314	7.0708	B		5.29403	-6.67646	C
											2.53841	6.47176	B		5.70185	-6.58	C
											0.95395	5.93374	B		5.49632	-6.94367	C
											0.38209	8.55361	B		5.22645	-6.7344	C
											0.14306	5.98331	B		5.07703	-4.34	C
											0.41431	6.78533	B		5.28536	-5.77748	C	Horikawa et al., 2026
											0.42963	5.69046	B		5.58698	-5.88995	C
											0.34995	6.17583	B		5.93911	-6.21727	C
											0.94192	7.37423	B		5.70582	-6.06091	C
											0.75159	6.58476	B		7.00916	-5.82847	C
											3.37029	6.76208	B		6.9889	-5.54666	C
											3.77623	7.1412	B		5.43342	-6.32919	C
											3.66001	6.32836	B		5.07753	-6.28646	C
											3.76885	6.97838	B		5.85886	-6.43786	C
											3.5255	6.23938	B		5.53857	-7.03995	C
											3.15369	7.30745	B		7.52071	-4.89248	C
											3.27105	6.31657	B		7.17602	-5.41627	C
											3.7645	7.54255	B		6.00811	-6.78527	C
											2.90151	6.83828	B		4.2264	-6.99654	C
											5.89098	7.29236	B		6.07609	-6.07104	C
											3.77261	6.72685	B		4.83353	-6.05013	C
											3.59365	6.74151	B		6.41853	-5.9201	C
											3.14815	8.54218	B		7.10288	-5.05333	C
											3.91143	6.85761	B		7.20974	-4.646	C
											5.98713	6.82745	B		6.18991	-4.8397	C
											3.30476	7.45096	B		8.44791	-5.06621	C
											3.50756	7.18758	B		5.88259	-4.67234	C
											3.6479	6.81204	B		6.68531	-4.99918	C
											3.50131	6.80647	B		4.80998	-6.08347	C
											3.59561	6.91554	B		5.71562	-5.39467	C
											3.54132	7.44483	B		6.03011	-5.44705	C
											3.05148	6.06291	B		5.59785	-6.0784	C
											2.48904	6.51188	B		6.69542	-4.7782	C
											3.26723	6.90416	B		6.63984	-5.60859	C
											3.32106	6.91979	B		5.72662	-5.8944	C
											3.25853	6.2806	B		6.12568	-5.67922	C
											3.18254	8.26618	B		5.7542	-6.34871	C
											2.09149	6.89094	B		5.63058	-6.29321	C
											5.02629	7.18094	B		6.2848	-6.08252	C
											2.96473	7.10222	B		8.64111	-4.8907	C
											2.96463	6.08055	B		6.47524	-4.75545	C
											3.54903	6.99306	B		9.31868	-4.6989	C
											2.45711	5.98611	B		6.69824	-5.20603	C
											3.02478	6.66852	B		5.82911	-6.16193	C
											3.02908	7.11604	B		5.98705	-5.86907	C
											2.96397	7.31059	B		5.98705	-5.64079	C
											1.81203	6.29071	B		5.98705	-5.74577	C
											4.0664	7.19125	B		5.98705	-4.5661	C
											2.46913	7.17877	B		5.98705	-4.19699	C
											2.7607	7.14854	B		5.98705	-5.37326	C
											5.4109	6.75134	B		5.98705	-6.04488	C
											2.93231	6.92069	B		5.98705	-5.78599	C
											2.93625	7.33947	B
											2.71385	7.25522	B
											2.71954	6.57541	B
											2.72507	6.96655	B
											2.9198	7.41367	B
											3.03292	8.08325	B
											3.20241	7.38266	B
											2.30125	7.39324	B
											3.26531	7.52798	B
											3.11305	6.78982	B
											3.1445	7.18501	B
											4.72261	7.19517	B
											2.41421	6.68065	B
											2.60651	5.76345	B
											3.02307	6.60024	B
											2.84683	6.87102	B
											3.08731	6.7101	B
											2.73194	7.28571	B
											2.92807	5.8802	B
											2.691	6.5195	B
											3.17003	6.80284	B
											5.62048	6.26879	B
											3.3826	7.04516	B
											2.99492	6.5668	B
											3.90612	5.67541	B
											2.64737	5.75512	B
											2.43247	6.51026	B
											4.47973	6.67983	B
											2.34416	5.94608	B
											2.36566	5.85865	B
											2.054	6.12886	B
											2.20251	6.59966	B
											2.41116	6.01398	B
											2.63502	5.97118	B
											2.71458	5.62012	B
											5.27493	5.9001	C
											3.06369	5.70492	C
											1.68927	6.93417	C
											0.93113	5.61756	C
											1.79332	5.30309	C
											0.57677	5.78639	C
											0.5903	5.54171	C
											2.63807	5.0618	C
											0.94824	5.72233	C
											1.99913	5.23881	C
											0.96444	5.13339	C
											2.72008	5.38942	C
											0.89322	5.32445	C
											1.51052	5.58747	C
											2.29027	5.64105	C
											0.97142	5.57343	C
											1.07173	5.15144	C
											0.84181	5.05703	C
											0.67466	5.39392	C
											0.64236	5.19943	C
											0.6284	6.20667	C
											0.92077	5.23238	C
											1.93683	5.60813	C
											1.188	5.02532	C
											0.83988	5.16257	C
											1.34007	6.07415	C
											1.89029	5.5603	C
											1.24328	5.58243	C
											0.89034	5.21895	C
											0.93916	5.50028	C
											0.48612	5.18989	C
											1.91354	5.77824	C
											0.6768	4.88837	C
											0.97431	5.78491	C
											1.06802	5.43225	C
											1.35822	6.00191	C
											2.64923	6.79563	C
											3.64453	6.26945	C
											1.26712	5.40296	C
											0.97503	5.94571	C
											0.84258	5.20451	C
											0.74974	5.57552	C
											0.88532	5.2454	C
											1.38435	5.58657	C
											0.96584	5.35607	C
											0.67652	5.34191	C
											0.71548	5.21554	C
											0.58478	6.31835	C
											0.18026	6.95876	C
											4.43071	6.10169	C
											1.63964	5.56161	C
											1.25896	5.39663	C
											0.64776	5.09991	C
											0.9366	5.98068	C
											0.81392	5.1988	C
											1.72061	5.17087	C
											0.81671	5.55806	C
											0.91876	5.107	C
											0.88574	5.26532	C
											0.84348	5.39734	C
											0.65885	5.11981	C
											1.28278	5.68986	C
											0.83558	5.52307	C
											1.34754	5.39348	C
											0.13996	7.06734	C
											1.65676	7.66097	C
											2.60673	7.81988	C
											2.20762	7.79003	C
											1.2752	6.7998	C
											2.41832	5.51572	C
											2.3762	6.24862	C
											1.77018	6.65197	C
											2.65949	6.14293	C
											1.66503	6.24302	C
											1.51488	5.68699	C
											0.61383	5.94439	C
											1.41359	5.72631	C
											0.72362	5.39844	C
											0.77026	5.62417	C
											0.78226	5.39883	C
											1.42797	5.73223	C
											1.08572	5.14402	C
											1.99828	6.8468	C
											1.49373	5.3041	C
											0.68694	5.67919	C
											1.11408	5.50333	C
											0.79095	5.29497	C
											0.77959	4.9164	C
											0.86846	4.86366	C
											0.76505	5.89731	C
											0.67757	5.93986	C
											0.66179	5.87391	C
											0.84477	6.10489	C
											1.82891	5.77115	C
											0.76498	5.77901	C
											0.88067	5.39288	C
											0.80184	6.02862	C
											0.83213	5.93121	C
											0.8216	6.70315	C
											1.11526	6.1765	C
											0.65986	5.87181	C
											0.70308	6.16517	C
											0.54467	5.76019	C
											1.52392	5.72808	C
											0.93702	5.45154	C
											1.3003	5.33491	C
											0.60305	5.71558	C
											0.74269	6.07044	C
											0.51149	5.30057	C
											0.51438	5.59454	C
											0.42397	6.43829	C
											0.46122	5.65452	C
											0.47454	5.55152	C
											0.4688	5.2999	C
											0.59198	5.41226	C
											0.54677	6.157	C
											0.57575	5.61067	C
											0.39557	5.19519	C
											0.51092	5.33976	C
											0.48607	5.62193	C
											0.46071	5.17478	C
											0.48439	5.14684	C
											0.23743	5.50485	C
											0.45197	5.65214	C
											0.20184	5.83746	C
											0.16841	9.3801	C
											0.33417	8.14751	C
											0.95758	7.8168	C
											0.95274	6.69175	C
											0.92603	8.52941	C
											1.49766	8.41967	C
											1.47676	7.34155	C
											1.80226	8.02788	C
											1.55734	5.54238	C
											1.39197	5.98318	C
											1.07078	5.46728	C
											0.81728	5.74181	C
											0.49124	5.38468	C
											0.5664	5.89702	C
											0.51095	5.46861	C
											0.76208	5.38851	C
											0.46056	6.17528	C
											0.35712	6.01918	C
											0.2478	5.241	C
											0.37135	5.86293	C
											0.48665	5.67034	C
											0.80641	5.72896	C
											0.39693	6.36858	C
											0.41095	5.88176	C
											0.64278	6.20603	C
											0.33773	5.35766	C
											0.11342	7.13719	C
											0.20584	8.20083	C
											0.36227	5.44433	C
											0.50281	5.89184	C
											0.92208	6.00253	C
											0.4257	5.57155	C
											0.30732	5.38349	C
											0.45139	5.68789	C
											0.40237	5.65749	C
											0.45685	6.16126	C
											0.4732	6.07994	C
											0.10556	4.94932	C
											0.44671	4.92073	C
											0.50356	5.44421	C
											0.55021	5.70684	C
											0.23149	5.73628	C
											0.53825	6.23788	C
											0.34631	5.74255	C
											0.24614	6.45418	C
											0.40136	5.73128	C
											0.92442	5.84148	C
											0.59745	5.96541	C
											0.76661	6.76168	C
											0.81098	6.7872	C
											1.82403	5.89766	C
											0.63438	6.0261	C
											0.5812	5.89024	C
											1.64075	6.47387	C
											0.2699	6.88076	C
											1.1342	5.17943	C
											0.99015	6.05915	C
											1.7057	6.47025	C
